# Supplementary material for: 4-Bromo-2-[(E)-(4-chloro­phen­yl)imino­meth­yl]phenol
Source: Acta Crystallogr Sect E Struct Rep Online. 2011 Feb 12;67(Pt 3):o597. doi: 10.1107/S1600536811004417 (PMC3052075; doi:10.1107/S1600536811004417)
Supplement: Supplementary file 2 [file e-67-0o597-Isup2.hkl]

# 
# h,k,l, Fc-squared, Fo-squared, sigma(Fo-squared) and status flag 
# 
data_I
_shelx_title ' IRA1 in P2(1)/c' 
_shelx_refln_list_code          4 
_shelx_F_calc_maximum      328.69 
_exptl_crystal_F_000       616.00 
_reflns_d_resolution_high  0.8331 
 
loop_ 
 _symmetry_equiv_pos_as_xyz 
 'x, y, z' 
 '-x, y+1/2, -z+1/2' 
 '-x, -y, -z' 
 'x, -y-1/2, z-1/2' 
 
_cell_length_a    27.6516 
_cell_length_b     7.0111 
_cell_length_c     6.2191 
_cell_angle_alpha  90.000 
_cell_angle_beta   96.376 
_cell_angle_gamma  90.000 
 
_shelx_F_squared_multiplier     1.000 
 
loop_ 
 _refln_index_h 
 _refln_index_k 
 _refln_index_l 
 _refln_F_squared_calc 
 _refln_F_squared_meas 
 _refln_F_squared_sigma 
 _refln_observed_status 
   2   0   0     1884.99     1638.41     55.93 o 
   3   0   0      888.63      806.04     28.79 o 
   4   0   0       23.25       26.23      2.91 o 
   5   0   0      633.18      604.36     19.74 o 
   6   0   0      229.25      243.87      9.31 o 
   7   0   0     2791.37     2736.69     67.46 o 
   8   0   0     3573.26     3718.61     90.73 o 
   9   0   0     1523.34     1526.84     71.97 o 
  10   0   0    11647.42    12109.71    340.92 o 
  11   0   0     6360.32     6682.01    161.68 o 
  12   0   0    15154.45    15859.65    376.29 o 
  13   0   0     1476.82     1612.91     61.69 o 
  14   0   0    10785.90    11338.88    383.28 o 
  15   0   0      617.56      691.72     32.90 o 
  16   0   0     4586.98     4868.33    170.26 o 
  17   0   0      236.18      382.46     25.50 o 
  18   0   0      100.93      122.55     15.63 o 
  19   0   0     1795.62     1782.34     69.91 o 
  20   0   0     1730.04     1807.84     70.73 o 
  21   0   0     2702.42     2827.73    104.46 o 
  22   0   0    17178.55    17961.60    606.18 o 
  23   0   0      724.28      889.94     42.77 o 
  24   0   0      540.92      544.49     32.08 o 
  25   0   0      583.95      661.28     36.19 o 
  26   0   0     1063.51     1183.57     54.28 o 
  27   0   0      170.73      172.72     22.21 o 
  28   0   0      893.36      932.71     47.70 o 
  29   0   0      257.59      310.90     28.79 o 
  30   0   0        3.15       27.14     18.92 o 
  31   0   0      553.58      597.95     40.30 o 
  32   0   0      244.49      249.22     28.79 o 
   1   1   0       42.67       41.55      1.53 o 
   2   1   0      769.51      799.78     11.10 o 
   3   1   0      938.48      960.98     18.63 o 
   4   1   0     2444.80     2518.88     41.17 o 
   5   1   0     1575.84     1608.68     27.83 o 
   6   1   0     3507.00     3610.78     61.26 o 
   7   1   0      646.82      661.06     13.08 o 
   8   1   0     3613.07     3742.68     63.94 o 
   9   1   0      469.31      486.21     13.09 o 
  10   1   0      307.19      328.55      9.97 o 
  11   1   0       73.64       87.03      5.59 o 
  12   1   0       11.37       21.57      4.32 o 
  13   1   0       68.59       58.14      5.77 o 
  14   1   0      851.25      929.07     36.72 o 
  15   1   0      386.08      372.99     32.08 o 
  16   1   0     1307.75     1315.39     90.06 o 
  17   1   0      687.57      667.17     31.25 o 
  18   1   0      875.71      882.45     63.74 o 
  19   1   0      624.08      650.46     25.09 o 
  20   1   0      666.51      666.97     24.99 o 
  21   1   0        1.84       -3.44     10.69 o 
  22   1   0       82.96       89.76     11.91 o 
  23   1   0       31.95       25.80     11.00 o 
  24   1   0        1.75       -1.64     10.47 o 
  25   1   0       24.79       32.50     11.83 o 
  26   1   0      287.28      284.56     28.38 o 
  27   1   0      277.08      277.45     32.08 o 
  28   1   0      268.29      301.47     20.06 o 
  29   1   0      151.15      169.24     16.87 o 
  30   1   0      307.66      359.20     33.72 o 
  31   1   0       86.38       77.41     15.99 o 
  32   1   0       65.37       50.99     21.38 o 
   0   2   0   108040.30    80541.04   2073.50 o 
   1   2   0     1178.11     1243.54     16.05 o 
   2   2   0      576.32      552.66     11.28 o 
   3   2   0       49.94       53.80      2.60 o 
   4   2   0      192.69      175.95      4.54 o 
   5   2   0       32.29       36.78      2.36 o 
   6   2   0      252.23      277.76     11.38 o 
   7   2   0      538.93      536.56     16.41 o 
   8   2   0     2147.15     2340.13     44.76 o 
   9   2   0      432.73      447.35     15.63 o 
  10   2   0     2128.32     2073.73     52.26 o 
  11   2   0     1336.59     1347.67     35.59 o 
  12   2   0     4104.11     4075.81     99.68 o 
  13   2   0      488.10      529.42     14.15 o 
  14   2   0     6013.69     6439.69    151.11 o 
  15   2   0       35.55       35.91      5.32 o 
  16   2   0     1938.09     1993.52     68.39 o 
  17   2   0      113.93      100.60      9.58 o 
  18   2   0       34.63       35.51      9.05 o 
  19   2   0      669.22      644.90     24.30 o 
  20   2   0      555.60      583.20     23.32 o 
  21   2   0      998.13     1019.32     34.54 o 
  22   2   0     7348.74     7323.47    460.60 o 
  23   2   0      123.42      118.46     13.23 o 
  24   2   0       88.93       90.11     12.85 o 
  25   2   0      117.44      119.47     14.62 o 
  26   2   0      424.15      414.42     22.92 o 
  27   2   0       24.74       30.77     13.23 o 
  28   2   0      352.20      330.31     20.84 o 
  29   2   0       85.52      105.28     24.67 o 
  30   2   0        4.02        8.22     21.38 o 
  31   2   0      228.80      224.54     27.96 o 
  32   2   0       27.07       52.64     23.85 o 
   1   3   0      200.73      216.15      4.18 o 
   2   3   0     1887.67     1930.22     26.72 o 
   3   3   0     1936.20     1901.65     29.98 o 
   4   3   0     6528.82     6494.24    109.02 o 
   5   3   0     3692.23     3593.99     61.50 o 
   6   3   0     8400.67     8403.70    140.69 o 
   7   3   0     1523.88     1441.96     38.16 o 
   8   3   0     9184.27     9127.98    153.08 o 
   9   3   0     1232.57     1211.21     20.38 o 
  10   3   0      819.81      783.70     14.38 o 
  11   3   0       99.43       97.43     11.93 o 
  12   3   0       16.49       18.78      5.15 o 
  13   3   0      295.80      298.04     13.54 o 
  14   3   0     2396.23     2375.12     61.19 o 
  15   3   0     1148.51     1147.97     33.36 o 
  16   3   0     3911.93     3948.91    123.79 o 
  17   3   0     1993.97     2022.28     54.44 o 
  18   3   0     2730.56     2627.86    102.81 o 
  19   3   0     1716.50     1626.07     69.91 o 
  20   3   0     2119.57     2129.43     87.18 o 
  21   3   0        6.25       35.37     19.74 o 
  22   3   0      250.07      267.31     27.96 o 
  23   3   0      147.57      127.49     23.85 o 
  24   3   0       13.12       -1.64     18.09 o 
  25   3   0       63.11       24.67     19.74 o 
  26   3   0      885.31      873.49     51.82 o 
  27   3   0      925.37      888.29     50.99 o 
  28   3   0      863.46      844.70     51.82 o 
  29   3   0      433.98      475.40     39.48 o 
  30   3   0     1038.75     1075.82     59.22 o 
   0   4   0     1306.27     1517.56     27.70 o 
   1   4   0      172.76      171.35      5.16 o 
   2   4   0       73.69       81.77      4.70 o 
   3   4   0      308.79      305.35      6.98 o 
   4   4   0       48.79       53.86      4.07 o 
   5   4   0      168.23      173.35      6.66 o 
   6   4   0       93.69       96.55      7.10 o 
   7   4   0      108.05       99.00      4.29 o 
   8   4   0      278.94      312.52     10.48 o 
   9   4   0       36.88       31.79      7.30 o 
  10   4   0      736.29      744.38     14.29 o 
  11   4   0      439.32      430.59     15.08 o 
  12   4   0      164.45      156.63      9.20 o 
  13   4   0       11.97       13.67      4.67 o 
  14   4   0      774.25      848.30     18.95 o 
  15   4   0      282.49      274.19     10.34 o 
  16   4   0       57.15       66.37      8.09 o 
  17   4   0       14.98       20.56     16.45 o 
  18   4   0        0.79      -24.67     16.45 o 
  19   4   0        1.25      -12.34     16.45 o 
  20   4   0       16.55       14.80     18.92 o 
  21   4   0        0.43       -5.76     18.09 o 
  22   4   0      160.74      180.95     27.14 o 
  23   4   0      122.76      116.79     25.50 o 
  24   4   0      104.93       82.25     23.85 o 
  25   4   0       74.97       74.85     23.85 o 
  26   4   0        4.06       -4.11     22.21 o 
  27   4   0       45.11       67.44     25.50 o 
  28   4   0        0.22       -6.58     24.67 o 
  29   4   0        2.65       -5.76     23.03 o 
   1   5   0      164.01      168.50      7.32 o 
   2   5   0      516.10      499.41     10.16 o 
   3   5   0      195.65      192.10      9.75 o 
   4   5   0     1861.04     1881.47     24.69 o 
   5   5   0      809.87      812.18     15.58 o 
   6   5   0     2086.13     2111.26     36.27 o 
   7   5   0      201.59      194.21      8.19 o 
   8   5   0     2377.38     2369.69     48.00 o 
   9   5   0      266.24      268.94     11.73 o 
  10   5   0      253.55      232.36     10.80 o 
  11   5   0       14.31       17.77      3.40 o 
  12   5   0        3.72       -0.10      5.09 o 
  13   5   0      133.66      141.92      9.05 o 
  14   5   0      629.35      606.12     27.14 o 
  15   5   0      263.50      230.61     12.90 o 
  16   5   0     1096.01     1091.09     50.17 o 
  17   5   0      467.19      452.27     17.24 o 
  18   5   0      859.34      811.27     24.65 o 
  19   5   0      319.82      319.64     30.43 o 
  20   5   0      663.14      618.51     43.59 o 
  21   5   0        2.61       -3.29     22.21 o 
  22   5   0       55.71       49.35     23.85 o 
  23   5   0      120.60      115.15     27.96 o 
  24   5   0       23.57       38.66     27.14 o 
  25   5   0        3.58       15.63     24.67 o 
  26   5   0      247.41      222.90     33.72 o 
   0   6   0     1448.63     1440.38     38.12 o 
   1   6   0      518.74      538.42     14.53 o 
   2   6   0      268.96      274.66     10.46 o 
   3   6   0      249.83      254.34     11.52 o 
   4   6   0        1.87       -9.19      6.13 o 
   5   6   0      147.12      143.05      8.53 o 
   6   6   0       18.83       17.24      6.48 o 
   7   6   0      216.07      219.28      9.67 o 
   8   6   0        6.74        0.38      4.93 o 
   9   6   0      135.20      136.39      8.67 o 
  10   6   0     1339.24     1311.74     25.91 o 
  11   6   0      881.64      849.89     19.53 o 
  12   6   0      804.40      799.82     27.69 o 
  13   6   0       77.93       79.78     22.21 o 
  14   6   0        5.00        1.64     19.74 o 
  15   6   0      253.99      249.22     29.61 o 
  16   6   0       37.67       31.25     21.38 o 
  17   6   0        0.34        1.64     23.03 o 
  18   6   0        3.57      -18.92     20.56 o 
  19   6   0       35.63       10.69     23.85 o 
  20   6   0      136.24      111.04     27.96 o 
  21   6   0      140.13      173.55     32.90 o 
  22   6   0      299.07      324.88     39.48 o 
  23   6   0      149.03      165.32     32.90 o 
   1   7   0       57.00       50.96      8.09 o 
   2   7   0       14.91       25.26      8.67 o 
   3   7   0       48.57       42.77      8.30 o 
   4   7   0       95.65      100.27     10.57 o 
   5   7   0        1.53        3.81      7.55 o 
   6   7   0       25.12       20.93      8.06 o 
   7   7   0       11.73       23.54      8.27 o 
   8   7   0       54.74       58.86     10.17 o 
   9   7   0        0.04        9.48      9.11 o 
  10   7   0       14.55       14.64      9.67 o 
  11   7   0        0.50       -2.96     12.32 o 
  12   7   0        4.11       -1.32     16.04 o 
  13   7   0        9.47       13.28     12.93 o 
  14   7   0       10.83       -1.68     13.07 o 
  15   7   0        3.36        6.74     12.58 o 
  16   7   0       13.73        5.76     13.69 o 
  17   7   0        0.16       14.84     13.82 o 
  18   7   0       59.34       39.85     14.91 o 
   0   8   0      745.16      737.61     28.83 o 
   1   8   0      131.54      166.52     19.34 o 
   2   8   0       31.47       41.53      9.68 o 
   3   8   0        9.18       29.69     11.15 o 
   4   8   0        1.43       13.06     10.84 o 
   5   8   0       27.50       37.81     10.98 o 
   6   8   0        1.38       11.57     10.98 o 
   7   8   0       42.82       54.76     11.78 o 
   8   8   0        1.11       17.93     11.09 o 
   9   8   0       16.14       36.37     11.85 o 
  10   8   0      242.00      242.31     23.85 o 
 -32   1   1     1191.46     1314.37     55.93 o 
 -31   1   1      872.33      924.27     36.32 o 
 -30   1   1     1811.63     2027.93     61.07 o 
 -29   1   1      754.06      834.84     34.31 o 
 -28   1   1      868.98      939.96     50.58 o 
 -27   1   1      653.46      645.51     28.48 o 
 -26   1   1      586.75      609.58     28.20 o 
 -25   1   1     1580.50     1624.96     50.02 o 
 -24   1   1      538.00      517.67     28.38 o 
 -23   1   1      509.02      553.25     25.57 o 
 -22   1   1     1570.56     1622.44     95.82 o 
 -21   1   1       94.83       92.77     12.41 o 
 -20   1   1     7205.03     6981.31    362.72 o 
 -19   1   1     3074.93     3119.70     81.42 o 
 -18   1   1     6523.25     6744.13    165.75 o 
 -17   1   1     1741.88     1713.81     48.26 o 
 -16   1   1     4842.13     4955.99    143.94 o 
 -15   1   1     1641.83     1866.75     50.56 o 
 -14   1   1      661.79      712.80     27.96 o 
 -13   1   1       47.79       34.94      6.91 o 
 -12   1   1     2337.41     2480.64    111.04 o 
 -11   1   1     5864.33     6618.97    107.93 o 
 -10   1   1     5498.10     5219.74    120.44 o 
  -9   1   1     3900.58     3731.75     61.42 o 
  -8   1   1    21554.88    21223.91    495.17 o 
  -7   1   1      574.18      592.72     11.95 o 
  -6   1   1    12280.35    12165.01    192.83 o 
  -5   1   1     1082.02     1128.94     19.89 o 
  -4   1   1    16566.63    16332.24    233.01 o 
  -3   1   1     9671.16     9613.42    105.88 o 
  -2   1   1     2382.49     2503.01     27.70 o 
  -1   1   1     8381.99     8495.88     85.98 o 
   0   1   1     1839.76     1875.76     19.64 o 
   1   1   1     1359.47     1376.36     14.34 o 
   2   1   1    17953.39    17074.52    186.83 o 
   3   1   1    16302.21    15278.14    224.93 o 
   4   1   1    19178.51    17803.07    322.69 o 
   5   1   1     3997.60     3914.32     72.09 o 
   6   1   1    12983.41    12978.00    316.66 o 
   7   1   1     2208.70     2196.03     43.84 o 
   8   1   1     7753.08     7838.99    163.95 o 
   9   1   1     1053.10     1108.45     20.44 o 
  10   1   1        0.37        4.89      2.89 o 
  11   1   1    10256.12    11308.67    218.75 o 
  12   1   1      169.10      258.97     10.83 o 
  13   1   1     1105.92      896.94     20.85 o 
  14   1   1     6250.33     6469.73    127.10 o 
  15   1   1     1847.22     1841.39     61.03 o 
  16   1   1     5526.90     5623.35    126.39 o 
  17   1   1     1533.49     1561.88    113.50 o 
  18   1   1     5547.17     5723.16    254.15 o 
  19   1   1       44.30       64.28     11.93 o 
  20   1   1     1968.31     2129.48     57.54 o 
  21   1   1        4.42       -0.31      9.25 o 
  22   1   1        4.90       14.08      9.84 o 
  23   1   1     1478.23     1539.30     94.18 o 
  24   1   1      229.01      293.52     17.67 o 
  25   1   1     2149.73     2269.91     62.78 o 
  26   1   1     1187.30     1291.54     41.54 o 
  27   1   1     1168.44     1311.21     80.19 o 
  28   1   1      655.76      768.25     70.32 o 
  29   1   1      378.14      449.90     35.37 o 
  30   1   1      842.61      880.89     48.53 o 
  31   1   1        4.79       29.61     20.56 o 
 -32   2   1      150.32      165.32     27.96 o 
 -31   2   1       18.34       12.65     15.99 o 
 -30   2   1       85.02       96.66     18.09 o 
 -29   2   1        4.46        7.35     13.66 o 
 -28   2   1      798.90      775.44     32.57 o 
 -27   2   1      443.39      408.03     24.13 o 
 -26   2   1      606.83      599.66     59.63 o 
 -25   2   1      645.19      609.95     64.98 o 
 -24   2   1      989.73      943.13     37.42 o 
 -23   2   1      963.95      922.08     55.93 o 
 -22   2   1     3010.08     2985.53     79.62 o 
 -21   2   1      244.37      258.18     17.68 o 
 -20   2   1       54.96       51.30     10.47 o 
 -19   2   1        1.27       14.22     10.28 o 
 -18   2   1      276.98      282.40     20.56 o 
 -17   2   1      555.89      586.44     28.79 o 
 -16   2   1     2723.77     2799.90    111.45 o 
 -15   2   1     1096.00     1121.80     33.49 o 
 -14   2   1     1849.97     1766.24     48.10 o 
 -13   2   1     1779.04     1823.09     52.64 o 
 -12   2   1     8747.75     9411.81    209.18 o 
 -11   2   1     2003.84     2047.09     88.83 o 
 -10   2   1     3354.58     3441.08     65.96 o 
  -9   2   1        7.51        7.01      3.46 o 
  -8   2   1       27.17       36.43      4.21 o 
  -7   2   1      360.22      375.05      8.18 o 
  -6   2   1     1807.00     1843.46     25.92 o 
  -5   2   1     3547.10     3507.69     42.86 o 
  -4   2   1       68.81       57.34      2.70 o 
  -3   2   1     3614.80     3619.78     37.24 o 
  -2   2   1     6807.74     6700.48     63.95 o 
  -1   2   1     7036.35     6870.01    103.63 o 
   0   2   1    40020.32    35205.80    407.98 o 
   1   2   1       46.91       42.34      5.33 o 
   2   2   1       42.52       51.01      2.55 o 
   3   2   1        3.99        3.85      1.24 o 
   4   2   1       56.20       51.92      6.44 o 
   5   2   1      486.54      461.58      9.92 o 
   6   2   1     1210.50     1181.09     28.06 o 
   7   2   1     1649.29     1521.43     35.55 o 
   8   2   1     1155.91     1088.16     41.95 o 
   9   2   1     2717.54     2580.16     91.30 o 
  10   2   1     8858.00     8853.31    299.39 o 
  11   2   1     2117.61     2024.05     54.70 o 
  12   2   1     3082.92     2976.18     58.98 o 
  13   2   1       81.03       67.34      4.09 o 
  14   2   1      503.57      461.39     12.04 o 
  15   2   1      149.53      163.19      7.71 o 
  16   2   1       39.27       42.97      6.64 o 
  17   2   1     1002.78      966.77     25.28 o 
  18   2   1       33.50       36.72      5.75 o 
  19   2   1     1637.72     1555.71     83.64 o 
  20   2   1     1606.70     1491.34     87.18 o 
  21   2   1     1384.51     1294.36     59.22 o 
  22   2   1     3546.17     3428.86     88.31 o 
  23   2   1       61.29       46.82     20.56 o 
  24   2   1       62.07       72.35     12.75 o 
  25   2   1      129.70      130.78     23.85 o 
  26   2   1      204.28      227.83     27.96 o 
  27   2   1        0.17       -5.76     19.74 o 
  28   2   1       13.19       -4.11     20.56 o 
  29   2   1      304.37      338.87     32.90 o 
  30   2   1       70.35      127.49     26.32 o 
  31   2   1      372.79      452.37     37.83 o 
 -30   3   1      195.80      212.20     29.61 o 
 -29   3   1       16.51       15.63     21.38 o 
 -28   3   1       44.78       41.95     22.21 o 
 -27   3   1       48.87       30.43     22.21 o 
 -26   3   1       43.56       35.37     21.38 o 
 -25   3   1      441.22      453.19     37.01 o 
 -24   3   1       99.64       95.41     22.21 o 
 -23   3   1      364.37      328.17     31.25 o 
 -22   3   1       97.48      104.46     22.21 o 
 -21   3   1       35.90       36.19     18.92 o 
 -20   3   1      685.30      785.48     46.06 o 
 -19   3   1       53.46       62.51     20.56 o 
 -18   3   1      956.93      984.52     50.17 o 
 -17   3   1       23.64       19.74     16.45 o 
 -16   3   1      335.55      382.46     30.43 o 
 -15   3   1      317.69      341.28     35.37 o 
 -14   3   1       80.78       76.65      9.71 o 
 -13   3   1       15.09       20.42     11.10 o 
 -12   3   1      427.47      440.19     16.90 o 
 -11   3   1     1402.28     1709.45     32.38 o 
 -10   3   1      316.71      291.03      9.49 o 
  -9   3   1       20.36       18.87      6.41 o 
  -8   3   1     1606.18     1639.53     25.95 o 
  -7   3   1       72.40       72.13      4.20 o 
  -6   3   1      708.29      726.18     11.37 o 
  -5   3   1       23.03       22.10      2.68 o 
  -4   3   1     2029.11     2119.88     25.66 o 
  -3   3   1     2886.49     3105.24     37.38 o 
  -2   3   1      460.65      506.32      6.51 o 
  -1   3   1     2383.07     2621.71     27.82 o 
   0   3   1       24.04       22.96      2.21 o 
   1   3   1      166.05      183.97      5.36 o 
   2   3   1     1644.47     1703.81     19.86 o 
   3   3   1      628.85      653.29     11.85 o 
   4   3   1     2291.24     2340.28     37.06 o 
   5   3   1       63.20       62.36      4.27 o 
   6   3   1      720.10      692.90     12.59 o 
   7   3   1       24.52       28.70      1.90 o 
   8   3   1      818.28      807.51     15.30 o 
   9   3   1      323.41      288.89     10.80 o 
  10   3   1        0.30        6.49      4.86 o 
  11   3   1     1819.22     1883.51     70.73 o 
  12   3   1      223.60      226.19     18.09 o 
  13   3   1       15.32        9.05     11.51 o 
  14   3   1      316.21      295.27     24.67 o 
  15   3   1       45.83       27.96     13.16 o 
  16   3   1      413.97      404.99     14.70 o 
  17   3   1       18.90       32.98      7.81 o 
  18   3   1      836.49      801.93     41.12 o 
  19   3   1      136.02      128.31     20.56 o 
  20   3   1      407.86      406.31     31.25 o 
  21   3   1       40.60       49.35     18.09 o 
  22   3   1        1.94       -1.64     18.09 o 
  23   3   1      370.85      377.52     32.90 o 
  24   3   1        4.87       -6.58     18.09 o 
  25   3   1      248.66      243.46     28.79 o 
  26   3   1       57.57       44.41     22.21 o 
  27   3   1       86.62       78.14     23.85 o 
  28   3   1        7.89       23.85     22.21 o 
  29   3   1       19.43        7.40     23.85 o 
  30   3   1       78.52      106.10     27.96 o 
 -29   4   1        3.52       53.46     27.14 o 
 -28   4   1      641.79      630.85     48.53 o 
 -27   4   1      304.68      286.23     34.54 o 
 -26   4   1      520.90      620.98     46.88 o 
 -25   4   1      448.13      528.04     43.59 o 
 -24   4   1      652.26      704.88     46.06 o 
 -23   4   1      670.29      708.99     46.06 o 
 -22   4   1     2852.84     2940.41    117.62 o 
 -21   4   1      223.34      190.82     27.96 o 
 -20   4   1       26.79       31.25     20.56 o 
 -19   4   1        0.66        5.76     13.57 o 
 -18   4   1      144.94      132.73     11.03 o 
 -17   4   1      405.21      417.56     17.24 o 
 -16   4   1     2325.45     2330.59     44.21 o 
 -15   4   1      651.63      683.44     18.21 o 
 -14   4   1     2071.19     2002.40     41.98 o 
 -13   4   1     1089.24     1062.61     23.12 o 
 -12   4   1     5177.23     5230.79     91.06 o 
 -11   4   1     1206.03     1195.41     20.90 o 
 -10   4   1     1987.26     2040.10     32.38 o 
  -9   4   1       19.08       18.67      3.97 o 
  -8   4   1        9.62       11.33      3.10 o 
  -7   4   1       77.55       82.42      3.93 o 
  -6   4   1      814.16      826.12     13.18 o 
  -5   4   1     1828.65     1897.13     26.78 o 
  -4   4   1      417.54      366.95     11.26 o 
  -3   4   1     1725.40     1705.54     32.50 o 
  -2   4   1     4085.31     4060.04     61.98 o 
  -1   4   1     4306.50     4421.90     55.34 o 
   0   4   1    21411.84    21147.43    257.43 o 
   1   4   1       20.20       23.83      9.81 o 
   2   4   1       11.91        9.54      6.94 o 
   3   4   1       12.21       14.66      4.95 o 
   4   4   1      112.52      100.31      4.74 o 
   5   4   1      401.23      400.87     12.35 o 
   6   4   1      946.74      910.17     16.30 o 
   7   4   1     1076.29     1051.49     23.03 o 
   8   4   1     1079.44     1036.58     18.30 o 
   9   4   1     1644.16     1530.89     26.39 o 
  10   4   1     4911.55     4676.04     70.75 o 
  11   4   1     1460.57     1406.76     25.76 o 
  12   4   1     2181.33     2039.89     36.38 o 
  13   4   1       81.07       67.87      5.06 o 
  14   4   1      736.65      717.49     17.71 o 
  15   4   1       24.47       21.38      8.21 o 
  16   4   1       43.02       54.28     16.45 o 
  17   4   1      771.83      718.04     40.30 o 
  18   4   1       17.00        3.29     17.27 o 
  19   4   1     1371.15     1322.57     60.86 o 
  20   4   1     1331.24     1251.01     59.22 o 
  21   4   1     1249.55     1288.85     62.51 o 
  22   4   1     3269.78     3179.76    124.20 o 
  23   4   1       11.82       32.08     22.21 o 
  24   4   1       10.69       26.32     21.38 o 
  25   4   1       71.30       46.88     23.03 o 
  26   4   1      204.62      196.58     30.43 o 
  27   4   1        0.95        2.47     23.03 o 
  28   4   1       19.90       26.32     24.67 o 
 -26   5   1       22.37       42.77     25.50 o 
 -25   5   1        8.70        9.32     11.77 o 
 -24   5   1        0.26       -2.94     11.69 o 
 -23   5   1      111.77      130.49     13.90 o 
 -22   5   1      102.63       94.59     12.90 o 
 -21   5   1      117.68      129.40     13.54 o 
 -20   5   1      196.53      184.62     22.62 o 
 -19   5   1      534.42      540.74     21.79 o 
 -18   5   1       18.63       13.98      9.87 o 
 -17   5   1      315.94      338.26     23.85 o 
 -16   5   1      219.78      212.79     11.21 o 
 -15   5   1        7.30       -1.00      7.18 o 
 -14   5   1        3.03       -0.92      7.20 o 
 -13   5   1       43.36       37.26      5.91 o 
 -12   5   1        7.67        1.04      5.19 o 
 -11   5   1       51.92       57.20      9.14 o 
 -10   5   1      251.28      249.50      9.12 o 
  -9   5   1      737.94      725.60     18.50 o 
  -8   5   1      459.90      465.13     10.64 o 
  -7   5   1      664.77      694.78     17.78 o 
  -6   5   1      427.54      409.96     10.54 o 
  -5   5   1      423.43      424.24     10.41 o 
  -4   5   1       16.99       18.70      3.57 o 
  -3   5   1      491.06      486.57     10.02 o 
  -2   5   1       13.63       17.82      4.09 o 
  -1   5   1      363.78      355.54     10.62 o 
   0   5   1      163.82      172.76      6.08 o 
   1   5   1       35.34       38.68      2.95 o 
   2   5   1      181.19      181.28      5.87 o 
   3   5   1      828.04      842.52     12.53 o 
   4   5   1       48.99       40.15      5.36 o 
   5   5   1      505.66      482.73     13.71 o 
   6   5   1      483.86      462.71     20.08 o 
   7   5   1      109.21      104.16      7.04 o 
   8   5   1       98.71       90.64      6.82 o 
   9   5   1       82.28       80.59      4.67 o 
  10   5   1        0.04        4.67      6.17 o 
  11   5   1       23.34       42.87      9.41 o 
  12   5   1      272.10      277.12     10.29 o 
  13   5   1      232.24      260.57     13.32 o 
  14   5   1      368.47      359.80     28.79 o 
  15   5   1      206.87      207.15     12.26 o 
  16   5   1      245.80      262.04     15.19 o 
  17   5   1      253.69      262.73     14.81 o 
  18   5   1        5.62        7.66     11.51 o 
  19   5   1      345.78      326.70     18.10 o 
  20   5   1        0.41      -15.50     10.33 o 
  21   5   1       81.66       59.22     22.21 o 
  22   5   1        0.19       10.69     23.03 o 
  23   5   1        8.20       -9.05     21.38 o 
  24   5   1       28.67       20.56     23.85 o 
  25   5   1       52.48       48.53     24.67 o 
 -23   6   1       36.81       70.73     30.43 o 
 -22   6   1      568.55      664.57     53.46 o 
 -21   6   1       27.97        9.05     25.50 o 
 -20   6   1        0.95       -1.64     25.50 o 
 -19   6   1        1.50      -11.51     23.85 o 
 -18   6   1        3.82       -5.28     11.69 o 
 -17   6   1       23.63       18.91      9.89 o 
 -16   6   1      343.74      325.95     12.35 o 
 -15   6   1       23.54       23.82      7.03 o 
 -14   6   1      433.29      413.48     12.70 o 
 -13   6   1       38.03       48.23      9.07 o 
 -12   6   1      307.28      320.63     13.92 o 
 -11   6   1       40.18       24.34      8.16 o 
 -10   6   1       93.04       87.38      8.00 o 
  -9   6   1        2.57        6.84      6.60 o 
  -8   6   1       41.62       45.85      6.97 o 
  -7   6   1        3.14        3.14      6.21 o 
  -6   6   1       20.61       17.68      6.49 o 
  -5   6   1       74.14       76.28      8.13 o 
  -4   6   1       99.41      101.09     10.66 o 
  -3   6   1       37.17       41.60      6.56 o 
  -2   6   1      290.55      299.63     14.41 o 
  -1   6   1      425.73      430.52     13.22 o 
   0   6   1     2921.72     2895.52     73.49 o 
   1   6   1       10.78       16.59      7.36 o 
   2   6   1       23.92        9.98      6.57 o 
   3   6   1       47.61       53.92      7.05 o 
   4   6   1       38.50       33.93      6.90 o 
   5   6   1       70.06       68.52      8.95 o 
   6   6   1      133.27      142.85     10.20 o 
   7   6   1       69.91       78.37      8.02 o 
   8   6   1      130.28      140.07      8.82 o 
   9   6   1       65.21       79.33      9.46 o 
  10   6   1      185.86      184.54     11.95 o 
  11   6   1       66.76       66.40     10.14 o 
  12   6   1      189.06      170.58     13.07 o 
  13   6   1       16.20       17.97     10.46 o 
  14   6   1      353.85      311.78     17.79 o 
  15   6   1       27.44       37.26     11.70 o 
  16   6   1       12.94       11.51     11.21 o 
  17   6   1       74.97       72.27     13.32 o 
  18   6   1        1.09       -1.23     12.17 o 
  19   6   1      140.09      143.94     28.79 o 
  20   6   1      141.81       95.41     26.32 o 
  21   6   1      232.11      239.35     32.08 o 
  22   6   1      527.26      460.60     41.95 o 
 -18   7   1       46.11       45.24     31.25 o 
 -17   7   1      180.27      206.45     36.19 o 
 -16   7   1      201.31      204.15     21.14 o 
 -15   7   1        1.19       11.18     14.91 o 
 -14   7   1        6.11        7.82     10.04 o 
 -13   7   1        5.21        3.30     13.57 o 
 -12   7   1        0.57        4.38      9.30 o 
 -11   7   1        8.03       17.22      8.79 o 
 -10   7   1      213.29      227.83     14.96 o 
  -9   7   1      376.64      379.63     16.13 o 
  -8   7   1      421.02      466.95     15.48 o 
  -7   7   1      212.17      208.97     10.85 o 
  -6   7   1      409.09      411.93     16.86 o 
  -5   7   1      152.87      177.16     10.37 o 
  -4   7   1       36.48       54.68      8.29 o 
  -3   7   1       28.63       25.42      7.95 o 
  -2   7   1        7.13      -10.60      7.43 o 
  -1   7   1        8.90       20.98      7.96 o 
   0   7   1       83.35       97.81      9.01 o 
   1   7   1       45.80       54.88      8.41 o 
   2   7   1      247.61      280.05     11.98 o 
   3   7   1      560.15      584.17     32.81 o 
   4   7   1      110.47      120.40     14.80 o 
   5   7   1      308.16      322.33     18.77 o 
   6   7   1      408.17      407.14     22.21 o 
   7   7   1       16.14        0.63     16.04 o 
   8   7   1      151.35      132.61     14.82 o 
   9   7   1       19.58       10.09     16.04 o 
  10   7   1        0.29        6.03     12.78 o 
  11   7   1       36.16       38.78     18.51 o 
  12   7   1       93.08       88.90     14.59 o 
  13   7   1      103.76      130.78     28.79 o 
  14   7   1      241.97      258.26     32.90 o 
  15   7   1       73.75      117.62     27.96 o 
  16   7   1      251.92      324.88     37.01 o 
  17   7   1      138.68      100.34     28.79 o 
  -9   8   1        1.33       -0.36     18.92 o 
  -8   8   1       70.59       74.20     17.04 o 
  -7   8   1       35.22       66.40     16.99 o 
  -6   8   1       27.20       34.05     12.52 o 
  -5   8   1       27.69       37.89     12.70 o 
  -4   8   1       21.39       35.20     12.13 o 
  -3   8   1       66.57       69.91     12.96 o 
  -2   8   1       18.55       21.78     12.07 o 
  -1   8   1        0.53        8.99     13.44 o 
   0   8   1       67.35       59.65     14.82 o 
   1   8   1       17.32       38.80     14.62 o 
   2   8   1       25.87       17.96     14.23 o 
   3   8   1       16.41       30.30     13.81 o 
   4   8   1        9.19       11.50     13.44 o 
   5   8   1        5.13       10.54     13.63 o 
   6   8   1        6.95       18.62     15.01 o 
   7   8   1        0.95       13.50     15.01 o 
   8   8   1        0.97       -0.62     14.30 o 
 -32   0   2       50.49       37.83     25.50 o 
 -31   0   2       44.16       40.30     25.50 o 
 -30   0   2      820.96      955.74     55.93 o 
 -29   0   2      752.46      803.58     50.99 o 
 -28   0   2     2063.38     2263.50     95.41 o 
 -27   0   2      990.32     1148.20     60.04 o 
 -26   0   2     4007.15     4089.43    152.98 o 
 -25   0   2      866.31      880.89     48.53 o 
 -24   0   2     2411.98     2378.65     96.23 o 
 -23   0   2      595.36      573.28     37.01 o 
 -22   0   2     1048.07      951.62     47.70 o 
 -21   0   2      102.26       69.91     17.27 o 
 -20   0   2      174.55      170.26     22.21 o 
 -19   0   2      285.95      229.48     22.21 o 
 -18   0   2     2456.20     2381.12     92.12 o 
 -17   0   2     3155.16     3035.00    112.68 o 
 -16   0   2     7208.84     6921.28    240.17 o 
 -15   0   2     1942.20     1958.36     75.67 o 
 -14   0   2     2458.29     2232.25     83.89 o 
 -13   0   2     6662.64     7196.81    240.58 o 
 -12   0   2    25675.94    27199.39    592.10 o 
 -11   0   2       25.92       41.95      9.87 o 
 -10   0   2     1930.44     1947.30     35.76 o 
  -9   0   2     2074.58     2191.64     50.17 o 
  -8   0   2     1573.85     1681.85     38.92 o 
  -7   0   2     2808.65     2852.66     63.77 o 
  -6   0   2     7483.00     7612.30    166.13 o 
  -5   0   2     8365.59     8204.36    197.81 o 
  -4   0   2     7114.26     7299.42     96.54 o 
  -3   0   2     4757.74     4903.53     71.12 o 
  -2   0   2    17278.84    16525.40    236.55 o 
  -1   0   2     6574.78     6485.12     81.84 o 
   0   0   2    21463.81    20735.38    278.13 o 
   1   0   2     4163.35     4009.39     55.06 o 
   2   0   2        2.34       -4.11      3.49 o 
   3   0   2      649.74      707.34     21.38 o 
   4   0   2       53.66       59.29      3.95 o 
   5   0   2     9424.98     8758.72    250.86 o 
   6   0   2     3752.57     3640.35    106.92 o 
   7   0   2     5875.47     5477.80    158.74 o 
   8   0   2     1849.73     1644.34     38.17 o 
   9   0   2    11388.99    11504.46    250.82 o 
  10   0   2    22741.85    23028.29    499.38 o 
  11   0   2       49.78       92.94      9.05 o 
  12   0   2     1833.57     1726.87     41.68 o 
  13   0   2      692.28      710.51     22.62 o 
  14   0   2      174.31      153.81     13.16 o 
  15   0   2      835.12      787.13     34.54 o 
  16   0   2       39.05       18.92      9.87 o 
  17   0   2     4150.41     3852.56    134.89 o 
  18   0   2      601.18      594.66     30.43 o 
  19   0   2     3833.27     3588.54    127.49 o 
  20   0   2     2193.67     2157.40     81.43 o 
  21   0   2     2404.89     2354.80     88.83 o 
  22   0   2     2637.62     2740.55    102.81 o 
  23   0   2       31.71       19.74     14.80 o 
  24   0   2       52.53      113.50     18.92 o 
  25   0   2        0.09       12.34     15.63 o 
  26   0   2      250.26      292.81     26.32 o 
  27   0   2      787.65      780.55     42.77 o 
  28   0   2       21.44       14.80     16.45 o 
 -32   1   2      294.32      334.58     24.99 o 
 -31   1   2      163.61      139.63     20.06 o 
 -30   1   2      139.10      142.99     34.54 o 
 -29   1   2      150.54      127.20     18.26 o 
 -28   1   2       46.23       37.74     15.40 o 
 -27   1   2        1.99      -12.75     13.57 o 
 -26   1   2        0.06       -1.88     13.08 o 
 -25   1   2      437.78      394.48     46.88 o 
 -24   1   2      110.14       90.65     21.80 o 
 -23   1   2        8.98       -5.86     11.91 o 
 -22   1   2      478.75      427.92     22.66 o 
 -21   1   2      371.85      420.98     28.38 o 
 -20   1   2     1168.70     1172.30     38.06 o 
 -19   1   2      478.71      451.86     46.47 o 
 -18   1   2      486.20      467.48     45.24 o 
 -17   1   2      168.20      145.45     23.03 o 
 -16   1   2      267.35      265.36     17.91 o 
 -15   1   2        9.39        8.17      5.62 o 
 -14   1   2       97.34       89.48     12.95 o 
 -13   1   2      392.18      395.18     18.28 o 
 -12   1   2      502.14      516.38     14.84 o 
 -11   1   2      841.82      842.94     20.54 o 
 -10   1   2     1569.67     1588.25     32.30 o 
  -9   1   2     1211.84     1231.14     21.16 o 
  -8   1   2     1560.39     1563.04     33.44 o 
  -7   1   2      403.10      398.48      9.04 o 
  -6   1   2      784.04      809.46     11.85 o 
  -5   1   2       30.32       31.32      2.18 o 
  -4   1   2      636.89      667.09     10.43 o 
  -3   1   2     1281.33     1318.34     14.49 o 
  -2   1   2        5.39        6.74      1.48 o 
  -1   1   2       47.26       64.54      1.89 o 
   0   1   2     1314.96     1327.05     13.41 o 
   1   1   2     1340.06     1307.79     14.69 o 
   2   1   2     2998.45     3073.13     33.51 o 
   3   1   2     2140.07     2172.96     24.11 o 
   4   1   2     1185.18     1196.43     16.69 o 
   5   1   2      316.70      303.20      7.14 o 
   6   1   2      817.79      778.09     18.61 o 
   7   1   2       93.49       88.73      4.70 o 
   8   1   2       10.38       12.70      2.59 o 
   9   1   2      568.81      582.32     11.66 o 
  10   1   2       94.24       93.16      4.43 o 
  11   1   2     1013.50     1024.26     18.46 o 
  12   1   2      116.33       96.19      5.00 o 
  13   1   2      534.19      484.60     13.07 o 
  14   1   2      889.73      883.55     22.92 o 
  15   1   2      423.37      421.67     16.51 o 
  16   1   2      439.74      433.43     16.57 o 
  17   1   2      112.06      108.44      9.84 o 
  18   1   2      346.14      369.60     17.67 o 
  19   1   2        7.69        6.14      8.08 o 
  20   1   2       15.85       27.67      8.89 o 
  21   1   2       63.44       79.11     11.00 o 
  22   1   2       92.10      108.14     13.16 o 
  23   1   2      301.33      316.02     18.31 o 
  24   1   2      150.25      158.74     14.03 o 
  25   1   2      376.22      378.46     20.26 o 
  26   1   2      102.85      101.17     21.38 o 
  27   1   2       86.11      109.39     22.21 o 
  28   1   2       67.81       74.02     20.56 o 
  29   1   2       22.84       50.99     21.38 o 
  30   1   2       22.89        0.82     18.92 o 
 -31   2   2        7.57       19.74     17.45 o 
 -30   2   2      314.49      364.20     25.29 o 
 -29   2   2      306.25      279.08     43.59 o 
 -28   2   2      646.95      629.26     36.19 o 
 -27   2   2      266.72      242.38     20.64 o 
 -26   2   2     1904.43     1914.55     58.40 o 
 -25   2   2      208.15      193.93     37.83 o 
 -24   2   2      769.07      733.31     30.53 o 
 -23   2   2      113.07      125.50     27.14 o 
 -22   2   2      377.31      302.88     20.15 o 
 -21   2   2       49.94       51.38     12.41 o 
 -20   2   2       72.78       86.26     12.64 o 
 -19   2   2       58.62       77.38     12.17 o 
 -18   2   2      712.42      697.94     24.54 o 
 -17   2   2      940.05      935.08     29.05 o 
 -16   2   2     2777.37     2759.89     66.77 o 
 -15   2   2      488.86      470.61     18.96 o 
 -14   2   2      809.18      701.08     16.38 o 
 -13   2   2     1967.82     2186.70     59.06 o 
 -12   2   2     9352.38     9653.60    296.92 o 
 -11   2   2       33.40       49.37     10.28 o 
 -10   2   2      659.33      652.08     14.92 o 
  -9   2   2      780.78      858.07     17.77 o 
  -8   2   2      295.93      322.13     13.25 o 
  -7   2   2     1657.76     1703.03     30.96 o 
  -6   2   2     1659.69     1676.21     26.16 o 
  -5   2   2     2075.99     2104.76     28.55 o 
  -4   2   2     4234.62     4361.32     53.37 o 
  -3   2   2      698.97      721.65     10.58 o 
  -2   2   2     4502.22     4555.04     51.15 o 
  -1   2   2     1583.67     1595.43     18.89 o 
   0   2   2     7055.78     7281.83     80.51 o 
   1   2   2     1381.95     1378.82     16.31 o 
   2   2   2        9.60        3.89      2.39 o 
   3   2   2      219.68      215.71      5.09 o 
   4   2   2       68.42       72.42      3.48 o 
   5   2   2     3464.70     3244.47     69.09 o 
   6   2   2     1163.93     1111.61     27.42 o 
   7   2   2     2032.68     2032.75     37.65 o 
   8   2   2      452.95      402.09     11.61 o 
   9   2   2     3714.13     3820.36     68.45 o 
  10   2   2     7779.03     8022.65    140.67 o 
  11   2   2       64.68      104.89     18.91 o 
  12   2   2      667.44      635.93     15.57 o 
  13   2   2      372.52      393.07     12.41 o 
  14   2   2      183.92      154.67     11.81 o 
  15   2   2      650.64      586.82     33.45 o 
  16   2   2        9.09        4.44      5.46 o 
  17   2   2     1369.81     1288.85     28.22 o 
  18   2   2      245.99      247.30     11.36 o 
  19   2   2     1310.91     1245.93     35.59 o 
  20   2   2      590.80      595.81     22.13 o 
  21   2   2      931.81      940.11     46.88 o 
  22   2   2      954.29      868.55     46.06 o 
  23   2   2       27.57        6.58     17.27 o 
  24   2   2       13.41       15.63     17.27 o 
  25   2   2        1.45       -2.47     17.27 o 
  26   2   2      134.91      135.71     24.67 o 
  27   2   2      387.71      377.52     34.54 o 
  28   2   2        2.21       12.34     21.38 o 
  29   2   2      574.88      554.36     43.59 o 
 -30   3   2      457.70      488.56     41.12 o 
 -29   3   2      482.68      447.44     38.66 o 
 -28   3   2      143.73      145.58     27.14 o 
 -27   3   2        3.17       17.27     21.38 o 
 -26   3   2        0.36       24.67     23.03 o 
 -25   3   2     1680.55     1612.91     74.02 o 
 -24   3   2      322.08      382.46     36.19 o 
 -23   3   2       16.38       18.09     19.74 o 
 -22   3   2     1477.58     1445.94     67.44 o 
 -21   3   2     1055.87     1070.89     55.11 o 
 -20   3   2     3800.46     3926.58    147.23 o 
 -19   3   2     1525.53     1477.25     42.49 o 
 -18   3   2     1595.04     1612.27     44.66 o 
 -17   3   2      473.18      414.89     19.78 o 
 -16   3   2      798.58      774.30     25.84 o 
 -15   3   2       21.40       33.64      4.84 o 
 -14   3   2      286.17      284.26      8.72 o 
 -13   3   2     1064.48     1086.34     23.73 o 
 -12   3   2     1607.52     1581.94     30.99 o 
 -11   3   2     2756.17     2776.05     50.14 o 
 -10   3   2     4400.51     4363.96    106.97 o 
  -9   3   2     3234.23     3139.70     55.83 o 
  -8   3   2     4256.48     4131.38     71.86 o 
  -7   3   2     1259.33     1281.63     25.04 o 
  -6   3   2     2040.82     2021.02     31.67 o 
  -5   3   2       26.16       18.60      6.29 o 
  -4   3   2     1581.55     1643.99     21.02 o 
  -3   3   2     3515.95     3703.58     44.74 o 
  -2   3   2       52.15       64.56      3.92 o 
  -1   3   2      218.83      263.34     10.22 o 
   0   3   2     3443.69     3466.22     43.50 o 
   1   3   2     4016.65     3956.36     49.33 o 
   2   3   2     8292.60     8366.34    113.52 o 
   3   3   2     5985.95     6038.89     82.30 o 
   4   3   2     3152.73     3051.63     42.25 o 
   5   3   2      853.31      807.94     13.11 o 
   6   3   2     2161.81     2043.17     37.76 o 
   7   3   2       97.82       86.68      5.38 o 
   8   3   2       76.04       73.78      5.46 o 
   9   3   2     1595.45     1550.12     30.16 o 
  10   3   2      343.55      360.09     11.41 o 
  11   3   2     3271.88     3244.82     59.13 o 
  12   3   2      280.39      272.20     10.63 o 
  13   3   2     1412.57     1325.46     27.65 o 
  14   3   2     2611.56     2543.10     48.33 o 
  15   3   2     1287.47     1289.24     28.03 o 
  16   3   2     1380.41     1337.68     28.99 o 
  17   3   2      277.06      241.60     16.86 o 
  18   3   2     1129.53     1088.33     31.96 o 
  19   3   2       37.56       45.89     11.06 o 
  20   3   2      112.64      129.27     34.13 o 
  21   3   2      141.15      155.21     14.40 o 
  22   3   2      391.56      369.70     20.13 o 
  23   3   2     1142.07     1078.08     90.89 o 
  24   3   2      466.71      427.54     47.70 o 
  25   3   2     1289.50     1284.11     60.04 o 
  26   3   2      280.12      289.52     20.84 o 
  27   3   2      261.23      261.07     21.08 o 
  28   3   2      191.45      191.71     25.09 o 
 -28   4   2       28.59       47.70     27.14 o 
 -27   4   2       44.53        7.40     23.03 o 
 -26   4   2      112.65      176.84     28.79 o 
 -25   4   2       57.76       46.06     24.67 o 
 -24   4   2       20.65       31.91     11.52 o 
 -23   4   2       85.63       53.20     12.06 o 
 -22   4   2        0.05        1.20     10.46 o 
 -21   4   2       11.03        0.88     10.78 o 
 -20   4   2        0.38      -11.82      7.88 o 
 -19   4   2       64.19       59.46      8.93 o 
 -18   4   2       17.93       28.67      9.33 o 
 -17   4   2       57.48       59.01      8.54 o 
 -16   4   2        3.66       -0.25      4.88 o 
 -15   4   2       79.06       81.39      5.60 o 
 -14   4   2       30.06       38.17      6.39 o 
 -13   4   2       40.11       36.07      5.94 o 
 -12   4   2       68.08       78.00      7.65 o 
 -11   4   2       82.69       75.70      7.43 o 
 -10   4   2        0.34        0.19      5.47 o 
  -9   4   2       15.87        9.50      6.02 o 
  -8   4   2      102.96      105.90      7.38 o 
  -7   4   2      306.47      295.62     11.99 o 
  -6   4   2      252.84      262.94      9.02 o 
  -5   4   2      208.96      192.89      7.06 o 
  -4   4   2      548.06      566.11     11.90 o 
  -3   4   2      550.21      537.75      9.89 o 
  -2   4   2      172.54      162.99      5.20 o 
  -1   4   2      174.99      178.02      6.03 o 
   0   4   2       33.84       44.67      3.70 o 
   1   4   2       57.47       61.71      4.08 o 
   2   4   2       32.37       37.26      3.35 o 
   3   4   2        1.04        3.10      2.52 o 
   4   4   2       80.49       87.57      4.39 o 
   5   4   2       34.27       38.14      3.61 o 
   6   4   2       25.00       25.50      6.06 o 
   7   4   2        0.29       27.63     19.50 o 
   8   4   2      130.52      119.98      6.41 o 
   9   4   2       11.12        7.64      4.96 o 
  10   4   2        0.32       -0.62      6.35 o 
  11   4   2      156.14      163.81      7.90 o 
  12   4   2        0.39       -3.00      5.94 o 
  13   4   2       44.30       37.23      6.69 o 
  14   4   2      182.71      181.39      6.21 o 
  15   4   2      337.25      329.58     13.01 o 
  16   4   2      140.67      134.52      9.13 o 
  17   4   2       25.44       31.57      7.82 o 
  18   4   2       17.91        7.26      8.88 o 
  19   4   2       25.17       22.79      8.68 o 
  20   4   2      105.49      109.64     10.98 o 
  21   4   2        3.68        1.11      9.16 o 
  22   4   2        1.69        6.74     13.00 o 
  23   4   2        7.96       -3.55     13.63 o 
  24   4   2        0.69      -14.41     13.23 o 
  25   4   2        8.23       -8.64     24.26 o 
  26   4   2       11.85      -17.57     14.50 o 
 -26   5   2        3.13       -4.56     13.08 o 
 -25   5   2      838.11      753.45     55.11 o 
 -24   5   2       71.81       59.56     14.28 o 
 -23   5   2      109.12       92.87     18.92 o 
 -22   5   2      357.91      329.38     23.85 o 
 -21   5   2      229.83      230.26     51.82 o 
 -20   5   2     1262.26     1206.71     32.32 o 
 -19   5   2      401.46      391.37     16.24 o 
 -18   5   2      552.11      567.61     23.87 o 
 -17   5   2       91.38       79.77     10.09 o 
 -16   5   2      249.84      239.06     13.50 o 
 -15   5   2        0.46       11.12      8.16 o 
 -14   5   2       79.90       82.82      9.53 o 
 -13   5   2      247.03      253.81     11.72 o 
 -12   5   2      622.63      569.99     17.21 o 
 -11   5   2     1304.10     1343.33     28.91 o 
 -10   5   2      969.09      920.28     27.36 o 
  -9   5   2      534.19      511.33     22.16 o 
  -8   5   2     1090.41     1066.98     32.18 o 
  -7   5   2      229.30      209.49     14.44 o 
  -6   5   2      553.38      537.18     21.45 o 
  -5   5   2       17.67       15.90     13.16 o 
  -4   5   2      349.14      333.36     12.07 o 
  -3   5   2     1289.14     1363.01     28.12 o 
  -2   5   2      166.56      180.12      7.28 o 
  -1   5   2      363.94      343.90      9.28 o 
   0   5   2      887.05      874.77     20.54 o 
   1   5   2     1379.99     1438.19     22.91 o 
   2   5   2     2489.66     2565.90     50.70 o 
   3   5   2     1608.78     1619.01     33.51 o 
   4   5   2      881.68      881.02     20.65 o 
   5   5   2      167.07      175.56      7.03 o 
   6   5   2      522.24      517.46     11.96 o 
   7   5   2        0.76        4.66      3.75 o 
   8   5   2       37.74       35.86      5.50 o 
   9   5   2      587.85      627.30     15.73 o 
  10   5   2      154.64      162.01      8.26 o 
  11   5   2     1455.50     1461.24     41.80 o 
  12   5   2        7.52        2.42      6.02 o 
  13   5   2      153.05      156.64      9.02 o 
  14   5   2      696.72      665.62     17.94 o 
  15   5   2      312.89      287.67     12.70 o 
  16   5   2      444.11      423.72     15.49 o 
  17   5   2       41.96       49.48     16.12 o 
  18   5   2      373.98      330.24     17.74 o 
  19   5   2       26.69       25.13      9.46 o 
  20   5   2      146.64      133.00     15.61 o 
  21   5   2        6.74       -4.43     13.04 o 
  22   5   2      219.01      220.69     18.77 o 
  23   5   2      584.83      529.17     62.10 o 
  24   5   2      135.28      138.12     34.96 o 
 -22   6   2       39.01       12.54     13.64 o 
 -21   6   2        5.17        6.23     13.73 o 
 -20   6   2       10.01       19.76     10.99 o 
 -19   6   2      159.44      156.65     12.79 o 
 -18   6   2       92.59      110.27     11.88 o 
 -17   6   2      283.24      280.09     21.42 o 
 -16   6   2      235.22      240.12     19.76 o 
 -15   6   2      167.97      178.18     11.97 o 
 -14   6   2      174.26      150.49     11.44 o 
 -13   6   2      287.44      309.05     28.74 o 
 -12   6   2      423.73      446.89     40.71 o 
 -11   6   2       62.52       59.22     13.99 o 
 -10   6   2      103.56       67.42     14.15 o 
  -9   6   2       36.76       70.07     22.21 o 
  -8   6   2      288.68      276.56     27.14 o 
  -7   6   2       52.92       45.94     13.22 o 
  -6   6   2      622.17      641.08     25.40 o 
  -5   6   2      703.02      653.58     54.70 o 
  -4   6   2       13.42       -3.65      9.13 o 
  -3   6   2      766.34      726.24     21.47 o 
  -2   6   2      852.55      787.37     22.98 o 
  -1   6   2      532.99      549.17     20.42 o 
   0   6   2      289.72      273.53     26.86 o 
   1   6   2        4.58       12.13      8.32 o 
   2   6   2       34.55       38.74      8.90 o 
   3   6   2       66.52       71.94      9.13 o 
   4   6   2       17.66       25.76      9.37 o 
   5   6   2      101.13      109.70     14.39 o 
   6   6   2      204.54      238.73     29.61 o 
   7   6   2      118.70      149.70     11.83 o 
   8   6   2      300.91      328.15     17.68 o 
   9   6   2      453.88      471.46     22.21 o 
  10   6   2      694.56      686.00     24.19 o 
  11   6   2      108.21      121.56     16.04 o 
  12   6   2       48.24       27.94     10.80 o 
  13   6   2        4.77       -0.19     11.24 o 
  14   6   2      124.91      133.00     27.96 o 
  15   6   2      149.21      124.29     15.63 o 
  16   6   2      115.01      132.45     14.76 o 
  17   6   2      306.07      326.48     19.14 o 
  18   6   2       14.45       14.67     13.39 o 
  19   6   2      328.20      336.19     21.29 o 
  20   6   2      356.77      360.04     22.13 o 
 -17   7   2        0.93        4.41     16.07 o 
 -16   7   2       16.50       17.81     19.33 o 
 -15   7   2       34.56       16.31     15.55 o 
 -14   7   2        0.30      -11.57     18.09 o 
 -13   7   2        3.02        7.14     15.96 o 
 -12   7   2       98.83       95.09     17.17 o 
 -11   7   2      301.03      330.37     33.31 o 
 -10   7   2        2.93       10.32     11.08 o 
  -9   7   2       33.33       23.24     11.55 o 
  -8   7   2       19.76       31.66     15.22 o 
  -7   7   2       31.58       29.74     11.15 o 
  -6   7   2       22.71       27.16     10.68 o 
  -5   7   2       20.12       22.39     10.67 o 
  -4   7   2        0.67       -6.09     10.58 o 
  -3   7   2      144.50      127.49     12.39 o 
  -2   7   2      138.77      134.91     12.92 o 
  -1   7   2      291.28      251.17     14.62 o 
   0   7   2        7.47       10.24     13.98 o 
   1   7   2      102.58       88.71     13.81 o 
   2   7   2      134.24      110.05     15.21 o 
   3   7   2       30.84       21.91     16.86 o 
   4   7   2       30.61       24.38     29.61 o 
   5   7   2        0.67       -2.49     12.41 o 
   6   7   2        9.94       -5.74     12.01 o 
   7   7   2        0.55        2.55     12.05 o 
   8   7   2        0.54       -5.54     12.05 o 
   9   7   2       97.09       93.18     15.01 o 
  10   7   2       36.14        9.05     21.38 o 
  11   7   2      219.83      221.25     30.43 o 
  12   7   2      166.38      155.45     27.96 o 
  13   7   2       70.55       72.38     26.32 o 
  14   7   2       12.25       -9.05     22.21 o 
  15   7   2        0.24       13.98     23.85 o 
  -6   8   2      133.31      128.05     15.22 o 
  -5   8   2      182.87      171.31     17.92 o 
  -4   8   2        3.96        3.42     14.50 o 
  -3   8   2      121.19      120.77     17.09 o 
  -2   8   2      180.63      173.62     17.78 o 
  -1   8   2      126.31       89.65     16.38 o 
   0   8   2       93.79       82.54     16.01 o 
   1   8   2        7.34       -1.94     14.42 o 
   2   8   2       20.11       44.85     15.01 o 
   3   8   2       46.92       48.58     24.67 o 
   4   8   2        5.96       10.94     13.99 o 
 -31   1   3      334.73      371.81     29.20 o 
 -30   1   3      342.22      391.06     28.78 o 
 -29   1   3       58.79       52.95     18.26 o 
 -28   1   3        1.19      -18.50     15.34 o 
 -27   1   3      219.77      156.39     29.20 o 
 -26   1   3      417.27      392.52     25.84 o 
 -25   1   3     2256.62     2029.73     61.64 o 
 -24   1   3      766.67      815.02     76.90 o 
 -23   1   3      152.44      176.42     18.89 o 
 -22   1   3     2972.15     2810.20     78.21 o 
 -21   1   3     2005.40     1897.92    102.40 o 
 -20   1   3     3138.36     3125.45    171.90 o 
 -19   1   3      195.76      186.94     11.44 o 
 -18   1   3      578.52      583.63     18.63 o 
 -17   1   3       40.92       61.68      8.17 o 
 -16   1   3       20.30       36.00      7.05 o 
 -15   1   3     3202.92     3288.84     65.07 o 
 -14   1   3      766.25      735.79     19.48 o 
 -13   1   3     1979.94     1836.23     31.85 o 
 -12   1   3     2953.20     2906.09     53.40 o 
 -11   1   3     3547.52     3582.82     64.58 o 
 -10   1   3     6158.10     6498.45     94.91 o 
  -9   1   3     2742.16     2943.06     44.34 o 
  -8   1   3     3508.70     3572.59     53.00 o 
  -7   1   3       58.90       68.79      4.81 o 
  -6   1   3      773.96      783.16     16.35 o 
  -5   1   3      894.86      904.59     15.16 o 
  -4   1   3      242.24      257.94     11.79 o 
  -3   1   3     8729.71     8836.71    111.51 o 
  -2   1   3       26.17       13.68      4.16 o 
  -1   1   3      214.61      135.86      4.75 o 
   0   1   3     7049.53     7222.97     98.80 o 
   1   1   3    10349.74    10061.88    160.63 o 
   2   1   3     6876.87     7212.02    104.44 o 
   3   1   3     1953.76     2077.35     31.75 o 
   4   1   3     1303.13     1190.59     23.27 o 
   5   1   3       83.50       97.62      6.17 o 
   6   1   3      736.05      779.70     15.48 o 
   7   1   3     1935.31     1958.89     33.80 o 
   8   1   3        4.81        4.06      3.67 o 
   9   1   3     4136.68     3897.23     82.59 o 
  10   1   3      685.74      714.13     15.43 o 
  11   1   3     4558.38     4572.27     72.78 o 
  12   1   3      376.70      380.41     14.60 o 
  13   1   3     2511.18     2450.05     41.01 o 
  14   1   3     1896.20     1990.75     34.53 o 
  15   1   3      642.50      643.17     14.67 o 
  16   1   3      326.37      344.10     11.43 o 
  17   1   3        0.75       -4.52      5.84 o 
  18   1   3      547.22      552.09     16.86 o 
  19   1   3      861.95      839.56     19.40 o 
  20   1   3        6.91       12.22      7.01 o 
  21   1   3      792.79      882.20     20.84 o 
  22   1   3      610.45      550.63     24.90 o 
  23   1   3     2500.11     2343.68     57.67 o 
  24   1   3      211.52      229.53     14.87 o 
  25   1   3     1068.09     1067.23     63.11 o 
  26   1   3       12.15       25.36     11.23 o 
  27   1   3      139.84      130.65     18.25 o 
  28   1   3       31.06       38.56     12.80 o 
 -30   2   3      418.52      438.39     41.95 o 
 -29   2   3      585.51      532.15     44.41 o 
 -28   2   3      631.84      623.45     45.24 o 
 -27   2   3      435.38      389.86     37.01 o 
 -26   2   3     1053.25      956.56     55.11 o 
 -25   2   3      141.84      128.31     26.32 o 
 -24   2   3      263.33      262.38     31.25 o 
 -23   2   3        1.16       -1.64     19.74 o 
 -22   2   3       31.75       15.63     19.74 o 
 -21   2   3      221.38      243.68     16.99 o 
 -20   2   3      230.67      249.79     16.57 o 
 -19   2   3      658.23      626.81     24.51 o 
 -18   2   3     1703.48     1627.54    121.32 o 
 -17   2   3     1329.21     1285.63     73.20 o 
 -16   2   3     1196.69     1114.09     44.83 o 
 -15   2   3      847.88      835.48     26.08 o 
 -14   2   3      673.96      683.02     17.36 o 
 -13   2   3     1861.16     1915.50     36.17 o 
 -12   2   3     2641.70     2796.11     50.76 o 
 -11   2   3      692.56      719.29     16.75 o 
 -10   2   3       58.68       58.44      8.71 o 
  -9   2   3     1306.04     1326.51     25.98 o 
  -8   2   3     1473.64     1447.13     23.25 o 
  -7   2   3     1808.35     1804.04     33.21 o 
  -6   2   3     2745.65     2755.59     41.99 o 
  -5   2   3     2345.27     2398.78     42.80 o 
  -4   2   3     1648.38     1700.09     27.05 o 
  -3   2   3     1045.46      968.39     14.41 o 
  -2   2   3     2140.24     2052.49     27.56 o 
  -1   2   3      356.30      347.62      6.94 o 
   0   2   3       67.02       65.52      4.27 o 
   1   2   3      560.78      508.03     10.15 o 
   2   2   3        8.52        8.89      6.55 o 
   3   2   3      808.48      821.86     17.83 o 
   4   2   3      615.21      614.19     14.20 o 
   5   2   3     2813.15     2823.85     42.35 o 
   6   2   3      932.60      903.80     15.39 o 
   7   2   3     1982.38     1915.47     29.56 o 
   8   2   3      844.07      813.27     14.31 o 
   9   2   3     2821.59     2818.31     36.28 o 
  10   2   3     2996.89     3002.99     38.45 o 
  11   2   3      740.06      735.80     16.42 o 
  12   2   3       16.80       16.40      3.20 o 
  13   2   3      380.61      373.36     10.85 o 
  14   2   3      121.60      129.42      6.85 o 
  15   2   3      263.14      283.17     16.15 o 
  16   2   3      296.09      309.64     10.42 o 
  17   2   3     1313.62     1252.64     28.22 o 
  18   2   3      186.88      181.29     11.05 o 
  19   2   3      819.02      859.18     23.33 o 
  20   2   3      485.08      470.75     17.56 o 
  21   2   3      333.29      318.73     15.32 o 
  22   2   3      102.87       88.08     13.55 o 
  23   2   3       21.26       10.05     10.26 o 
  24   2   3        3.88       -3.18     10.90 o 
  25   2   3       42.51       38.25     11.81 o 
  26   2   3        5.32        4.03     11.51 o 
  27   2   3      370.97      340.76     34.06 o 
 -29   3   3        9.36        5.76     25.50 o 
 -28   3   3        2.63      -11.51     23.85 o 
 -27   3   3       10.48        3.29     23.85 o 
 -26   3   3       42.37       37.83     25.50 o 
 -25   3   3      228.77      218.78     32.08 o 
 -24   3   3       57.30       83.89     26.32 o 
 -23   3   3       17.30       11.51     21.38 o 
 -22   3   3      281.96      260.24     25.09 o 
 -21   3   3       90.25       83.61      9.78 o 
 -20   3   3      286.45      288.38     13.46 o 
 -19   3   3        1.79        2.46      7.75 o 
 -18   3   3       44.08       38.38      8.98 o 
 -17   3   3        1.51        8.49      7.32 o 
 -16   3   3       19.44       17.58      7.14 o 
 -15   3   3      353.32      374.48     23.90 o 
 -14   3   3        9.49        9.12      6.76 o 
 -13   3   3       99.27       76.36      7.82 o 
 -12   3   3      320.91      326.14     12.31 o 
 -11   3   3      459.02      432.55     13.37 o 
 -10   3   3      147.14      161.12     14.71 o 
  -9   3   3       51.92       66.64      6.69 o 
  -8   3   3      716.97      741.21     17.82 o 
  -7   3   3      141.30      140.38     12.28 o 
  -6   3   3       95.00       92.07      5.34 o 
  -5   3   3      160.63      169.30      6.57 o 
  -4   3   3       31.23       25.66      5.39 o 
  -3   3   3      867.05      903.65     19.07 o 
  -2   3   3       97.09      103.27      4.42 o 
  -1   3   3       15.93       21.35      3.80 o 
   0   3   3      509.07      523.96      9.97 o 
   1   3   3      975.83      974.39     22.89 o 
   2   3   3      429.29      452.98     10.58 o 
   3   3   3      120.15      136.27      7.09 o 
   4   3   3       57.83       44.66      5.37 o 
   5   3   3        0.65        3.08      4.53 o 
   6   3   3      119.39      133.11     12.05 o 
   7   3   3      568.56      574.78     12.44 o 
   8   3   3       86.87       94.94      6.84 o 
   9   3   3      575.99      551.24     10.73 o 
  10   3   3       44.21       44.10      4.78 o 
  11   3   3      729.63      728.91     13.86 o 
  12   3   3      139.71      133.01     13.13 o 
  13   3   3       74.95       81.40      7.96 o 
  14   3   3      311.70      289.12     12.13 o 
  15   3   3        5.02       -3.68      6.89 o 
  16   3   3       17.75        5.61      7.50 o 
  17   3   3        0.05        3.61      8.17 o 
  18   3   3       68.55       65.47      9.54 o 
  19   3   3      104.66       87.21     10.26 o 
  20   3   3       49.72       35.39     11.63 o 
  21   3   3       80.74       82.83     13.32 o 
  22   3   3       50.77       32.95     11.07 o 
  23   3   3      450.13      423.95     18.73 o 
  24   3   3        1.06       -0.50     12.14 o 
  25   3   3      137.06      135.15     14.80 o 
  26   3   3       19.28        0.96     12.64 o 
 -27   4   3      380.86      364.11     62.51 o 
 -26   4   3     1163.28      994.50    106.92 o 
 -25   4   3       58.75       28.26     14.07 o 
 -24   4   3      141.50      153.29     15.32 o 
 -23   4   3        3.11       -3.04      9.86 o 
 -22   4   3       44.47       60.05     10.60 o 
 -21   4   3      148.45      169.60     12.18 o 
 -20   4   3      171.71      189.91     12.74 o 
 -19   4   3      493.10      507.51     17.99 o 
 -18   4   3     1174.27     1138.96     41.44 o 
 -17   4   3      977.31      991.70     31.94 o 
 -16   4   3      948.71      926.84     23.29 o 
 -15   4   3      527.16      487.26     16.30 o 
 -14   4   3      350.96      317.34     13.51 o 
 -13   4   3     1634.00     1599.58     34.66 o 
 -12   4   3     2858.03     2856.88     53.22 o 
 -11   4   3      607.71      676.73     18.17 o 
 -10   4   3       64.37       81.03      8.04 o 
  -9   4   3     1344.93     1421.27     29.33 o 
  -8   4   3     1152.33     1128.82     24.44 o 
  -7   4   3     1353.51     1374.67     32.50 o 
  -6   4   3     1725.04     1690.99     33.28 o 
  -5   4   3     1750.24     1808.94     29.90 o 
  -4   4   3     1640.64     1689.48     33.52 o 
  -3   4   3      401.06      394.59     17.21 o 
  -2   4   3     1138.10     1102.68     52.64 o 
  -1   4   3      221.97      197.29     17.28 o 
   0   4   3       86.97       78.13      3.80 o 
   1   4   3      365.40      382.65     13.72 o 
   2   4   3        3.48       10.42      6.05 o 
   3   4   3      621.01      662.84     13.34 o 
   4   4   3      360.33      369.38      9.47 o 
   5   4   3     2135.89     2125.27     35.55 o 
   6   4   3      639.90      601.71     12.92 o 
   7   4   3     1485.57     1512.34     50.07 o 
   8   4   3      589.69      550.30     17.07 o 
   9   4   3     2633.30     2567.90     48.66 o 
  10   4   3     2817.14     2803.80     52.89 o 
  11   4   3      920.79      920.41     24.03 o 
  12   4   3       54.40       72.77      8.44 o 
  13   4   3      474.26      484.56     16.06 o 
  14   4   3       99.61      108.28     14.67 o 
  15   4   3      174.09      189.04     11.22 o 
  16   4   3      153.35      148.43     10.95 o 
  17   4   3     1049.28     1063.21     26.00 o 
  18   4   3      120.42      134.91     11.32 o 
  19   4   3      613.09      614.41     20.68 o 
  20   4   3      309.60      284.94     14.96 o 
  21   4   3      322.62      301.22     34.46 o 
  22   4   3       80.88       70.17     11.94 o 
  23   4   3       13.36       15.15     11.67 o 
  24   4   3        6.96        2.25     12.23 o 
 -24   5   3       22.82        8.16     13.95 o 
 -23   5   3       85.50       77.86     12.80 o 
 -22   5   3       91.65      109.85     12.96 o 
 -21   5   3      200.35      197.78     18.70 o 
 -20   5   3      123.61      123.98     12.35 o 
 -19   5   3      100.79       77.78     11.01 o 
 -18   5   3       37.88       36.18     10.73 o 
 -17   5   3        0.31       10.10      9.83 o 
 -16   5   3       28.70       12.74     12.31 o 
 -15   5   3       78.43       95.60     19.24 o 
 -14   5   3      123.20      128.77     10.84 o 
 -13   5   3      109.54      107.07     10.70 o 
 -12   5   3       45.06       48.84      8.80 o 
 -11   5   3        9.89       16.76      8.19 o 
 -10   5   3      942.70      947.60     23.32 o 
  -9   5   3      429.95      449.94     15.90 o 
  -8   5   3       27.58       36.19     10.87 o 
  -7   5   3      566.24      524.58     21.74 o 
  -6   5   3        0.93       17.95      9.84 o 
  -5   5   3       23.35       16.40     19.74 o 
  -4   5   3        4.66       12.75      9.31 o 
  -3   5   3      114.21      128.90     15.18 o 
  -2   5   3      136.42      165.51      8.83 o 
  -1   5   3      139.23      154.43     15.85 o 
   0   5   3      320.59      357.58     14.75 o 
   1   5   3      240.61      270.06     13.08 o 
   2   5   3      317.78      320.86     28.38 o 
   3   5   3      118.66      113.63      6.24 o 
   4   5   3       82.67       77.23      5.64 o 
   5   5   3        4.72       -5.01      8.35 o 
   6   5   3        4.02        4.33      6.26 o 
   7   5   3       22.45       22.09      6.82 o 
   8   5   3       84.30       94.60      8.10 o 
   9   5   3        7.90       20.22      6.98 o 
  10   5   3       42.99       65.82      8.04 o 
  11   5   3       12.26        8.96      7.32 o 
  12   5   3      718.41      756.34     19.98 o 
  13   5   3      278.64      274.78     33.55 o 
  14   5   3        1.84        4.67      8.19 o 
  15   5   3      189.99      201.29     12.74 o 
  16   5   3       15.91       18.63      9.12 o 
  17   5   3        5.39       13.23      9.12 o 
  18   5   3       19.74       27.88     13.58 o 
  19   5   3       13.61        9.18     13.81 o 
  20   5   3       58.11       62.28     14.62 o 
  21   5   3       22.43        8.90     14.40 o 
 -20   6   3        7.21        7.67     11.54 o 
 -19   6   3       25.71       47.25     12.12 o 
 -18   6   3       72.16       64.16     12.11 o 
 -17   6   3       73.95       70.14     14.01 o 
 -16   6   3       80.99       98.88     24.28 o 
 -15   6   3        7.22        5.46     10.34 o 
 -14   6   3        1.90        0.53      9.83 o 
 -13   6   3      341.64      334.69     15.39 o 
 -12   6   3      859.51      819.72     69.50 o 
 -11   6   3      124.01      176.83     16.20 o 
 -10   6   3       26.57       32.60     13.22 o 
  -9   6   3      321.75      293.22     25.09 o 
  -8   6   3      129.26      107.75     14.62 o 
  -7   6   3      152.73      164.17     15.57 o 
  -6   6   3       87.52       84.57     13.34 o 
  -5   6   3      174.54      160.13     14.62 o 
  -4   6   3      370.18      322.92     20.56 o 
  -3   6   3       23.02       27.14     11.05 o 
  -2   6   3        5.41       11.93     10.47 o 
  -1   6   3        3.34        3.55      8.68 o 
   0   6   3       14.89        8.99      8.24 o 
   1   6   3        5.65       -0.12     11.46 o 
   2   6   3       21.86       14.76     11.83 o 
   3   6   3       74.82       89.10     10.95 o 
   4   6   3        4.99       -1.89     11.51 o 
   5   6   3      295.50      320.13     23.03 o 
   6   6   3       42.22       36.02     10.80 o 
   7   6   3      109.74      114.26     18.09 o 
   8   6   3       32.97       31.21     11.24 o 
   9   6   3      548.49      539.16     40.30 o 
  10   6   3      557.94      503.46     22.53 o 
  11   6   3      345.18      326.99     33.72 o 
  12   6   3       59.08       67.53     13.39 o 
  13   6   3      144.28      159.09     18.92 o 
  14   6   3        2.33       -7.14     12.17 o 
  15   6   3       23.42       27.85     13.82 o 
  16   6   3        0.88        2.93     13.63 o 
  17   6   3       88.15      123.15     16.80 o 
 -14   7   3       78.75       90.61     18.77 o 
 -13   7   3       54.81       76.57     33.72 o 
 -12   7   3       42.07       28.67     20.56 o 
 -11   7   3       19.89       14.99     14.99 o 
 -10   7   3      660.53      619.57     34.54 o 
  -9   7   3      239.11      257.21     27.55 o 
  -8   7   3        6.95        8.09     14.23 o 
  -7   7   3      304.01      261.83     32.49 o 
  -6   7   3        0.35        3.33     11.38 o 
  -5   7   3       93.22       79.83     12.21 o 
  -4   7   3       14.56        7.51     13.34 o 
  -3   7   3      138.58      161.31     26.73 o 
  -2   7   3       12.55        1.50     20.56 o 
  -1   7   3       38.57       63.94     28.79 o 
   0   7   3      306.91      284.98     19.42 o 
   1   7   3      346.55      334.64     20.55 o 
   2   7   3      252.62      238.36     37.83 o 
   3   7   3       57.15       57.19     14.75 o 
   4   7   3       81.52      112.34     16.38 o 
   5   7   3        1.30       -0.21     13.81 o 
   6   7   3        6.15       12.31     14.62 o 
   7   7   3        0.35        2.47     23.03 o 
   8   7   3       17.49       55.11     23.85 o 
   9   7   3       25.87       25.50     22.21 o 
  10   7   3       27.84       66.62     25.50 o 
  11   7   3       61.83       92.12     26.32 o 
 -29   0   4     1189.84      988.64     60.04 o 
 -28   0   4      719.73      673.62     49.35 o 
 -27   0   4      365.03      226.19     34.54 o 
 -26   0   4     1396.61     1165.47     64.98 o 
 -25   0   4       25.18        6.58     22.21 o 
 -24   0   4       14.46        9.05     21.38 o 
 -23   0   4      526.04      445.79     38.66 o 
 -22   0   4      392.89      335.58     32.08 o 
 -21   0   4      757.90      797.82     48.53 o 
 -20   0   4      889.72      913.79     48.53 o 
 -19   0   4     2033.88     1952.19     50.59 o 
 -18   0   4     2600.99     2637.44     64.62 o 
 -17   0   4     1477.12     1476.75     39.33 o 
 -16   0   4     1125.52     1191.81     33.19 o 
 -15   0   4      545.42      560.39     19.47 o 
 -14   0   4      598.08      578.46     19.31 o 
 -13   0   4     1059.10     1040.75     28.23 o 
 -12   0   4      902.40      948.35     25.84 o 
 -11   0   4     5660.50     5440.03    141.88 o 
 -10   0   4     1126.44     1061.43     24.43 o 
  -9   0   4     3322.94     3253.60     65.60 o 
  -8   0   4     2396.59     2340.81     66.62 o 
  -7   0   4     5655.42     5563.57    109.46 o 
  -6   0   4     2414.64     2522.96     52.44 o 
  -5   0   4     1666.23     1777.22     38.52 o 
  -4   0   4     2523.84     2763.58     76.49 o 
  -3   0   4       19.29       16.22     11.51 o 
  -2   0   4      211.80      195.00     21.38 o 
  -1   0   4      111.74       90.54      7.11 o 
   0   0   4       91.38       83.14      7.11 o 
   1   0   4     1052.66      960.67     36.19 o 
   2   0   4       58.06       41.95      9.87 o 
   3   0   4     3751.14     3697.11    111.86 o 
   4   0   4     1406.18     1449.23     49.35 o 
   5   0   4     5039.85     4957.16    148.05 o 
   6   0   4      559.48      602.89     27.14 o 
   7   0   4     2938.74     2748.77     85.54 o 
   8   0   4      636.21      634.96     27.96 o 
   9   0   4     2551.48     2520.12     79.78 o 
  10   0   4     1028.31     1051.15     39.48 o 
  11   0   4     6057.48     6149.96    138.07 o 
  12   0   4      543.48      520.94     19.77 o 
  13   0   4      798.31      813.34     25.29 o 
  14   0   4      106.06      109.58     10.75 o 
  15   0   4     1415.22     1480.15     39.81 o 
  16   0   4      209.53      203.30     13.58 o 
  17   0   4     1589.15     1627.20    102.40 o 
  18   0   4      120.77      159.58     13.81 o 
  19   0   4      685.74      743.78     31.67 o 
  20   0   4       62.58       95.19     18.92 o 
  21   0   4      321.14      311.60     37.01 o 
  22   0   4        1.71      -27.14     18.09 o 
  23   0   4       51.24       32.90     20.56 o 
  24   0   4        5.26      -11.51     19.74 o 
  25   0   4      524.11      540.38     39.48 o 
 -29   1   4        0.56      -26.60     17.73 o 
 -28   1   4       24.37       19.66     18.58 o 
 -27   1   4      118.45       81.41     19.48 o 
 -26   1   4      158.70      113.63     19.77 o 
 -25   1   4      221.09      178.48     32.08 o 
 -24   1   4      131.98       96.59     17.73 o 
 -23   1   4      144.59      141.05     18.89 o 
 -22   1   4      301.41      302.64     40.71 o 
 -21   1   4      175.09      162.87     12.85 o 
 -20   1   4       81.62       87.38     10.47 o 
 -19   1   4        0.22        6.21      9.71 o 
 -18   1   4        1.18       -6.91      9.58 o 
 -17   1   4       24.12       17.87      9.71 o 
 -16   1   4      151.66      157.87      8.69 o 
 -15   1   4      885.48      889.43     17.58 o 
 -14   1   4       55.82       61.49      5.54 o 
 -13   1   4      161.05      172.79      6.93 o 
 -12   1   4      369.13      377.28      9.76 o 
 -11   1   4      304.02      318.54      8.86 o 
 -10   1   4     1008.76     1042.89     18.16 o 
  -9   1   4      215.67      212.79      6.09 o 
  -8   1   4        1.70        2.82      3.93 o 
  -7   1   4        5.53       12.96      4.63 o 
  -6   1   4        5.49        2.81      4.08 o 
  -5   1   4      326.21      330.79     10.45 o 
  -4   1   4      101.39      102.95      6.05 o 
  -3   1   4      769.69      784.19     14.06 o 
  -2   1   4      142.14      127.86      5.70 o 
  -1   1   4      364.94      349.77      8.84 o 
   0   1   4      637.11      647.71     14.83 o 
   1   1   4      736.22      759.38     16.09 o 
   2   1   4      212.29      239.46     23.85 o 
   3   1   4        8.21        2.47      6.40 o 
   4   1   4       10.34        9.76      6.67 o 
   5   1   4        8.60        4.18      6.67 o 
   6   1   4       11.78       11.93      6.98 o 
   7   1   4      411.16      361.69     14.54 o 
   8   1   4        5.62        9.46      6.98 o 
   9   1   4      240.94      209.82     11.63 o 
  10   1   4      241.61      229.96     22.62 o 
  11   1   4      337.29      351.07     11.07 o 
  12   1   4      377.30      374.57     12.44 o 
  13   1   4      273.69      266.97     16.98 o 
  14   1   4        1.07        6.01      5.76 o 
  15   1   4       29.08       33.10      6.27 o 
  16   1   4        0.32       -6.00      6.30 o 
  17   1   4       33.28       26.95      6.85 o 
  18   1   4        0.83       -5.89     13.79 o 
  19   1   4      148.69      133.64     11.53 o 
  20   1   4       28.59       28.27     10.24 o 
  21   1   4      124.91      149.58     12.64 o 
  22   1   4       51.63       56.25     11.38 o 
  23   1   4      152.22      159.32     14.07 o 
  24   1   4       17.27       24.23     14.63 o 
  25   1   4       31.02       42.55     15.99 o 
 -28   2   4      257.47      243.46     36.19 o 
 -27   2   4      130.99      111.04     32.08 o 
 -26   2   4      635.66      506.66     44.41 o 
 -25   2   4       39.53       43.59     26.32 o 
 -24   2   4       16.25       -8.22     24.67 o 
 -23   2   4      235.56      203.09     18.26 o 
 -22   2   4      146.51      156.20     15.81 o 
 -21   2   4      209.11      212.69     16.56 o 
 -20   2   4      284.92      266.21     21.39 o 
 -19   2   4      711.28      705.48     19.82 o 
 -18   2   4      745.30      759.35     20.48 o 
 -17   2   4      470.96      452.66     16.16 o 
 -16   2   4      385.29      394.40     14.35 o 
 -15   2   4      109.10       96.48     14.79 o 
 -14   2   4      155.66      159.73     11.20 o 
 -13   2   4      594.96      594.15     16.26 o 
 -12   2   4      700.42      701.62     14.50 o 
 -11   2   4     2800.52     2814.56     43.83 o 
 -10   2   4      415.12      439.35     18.76 o 
  -9   2   4     1307.13     1331.66     22.26 o 
  -8   2   4      797.13      798.89     18.41 o 
  -7   2   4     1902.85     1854.23     29.27 o 
  -6   2   4      722.08      749.36     14.44 o 
  -5   2   4      564.72      591.09     10.91 o 
  -4   2   4      953.95      983.80     15.44 o 
  -3   2   4       29.92       38.51      4.22 o 
  -2   2   4       17.74       16.78      4.16 o 
  -1   2   4       50.61       49.28      5.18 o 
   0   2   4        4.07       -1.40      4.26 o 
   1   2   4      299.04      280.91      9.98 o 
   2   2   4        5.82       -0.41      6.40 o 
   3   2   4     1540.06     1539.39     36.64 o 
   4   2   4      279.41      276.08     12.49 o 
   5   2   4     1955.90     1920.38     44.20 o 
   6   2   4      155.23      145.94      6.67 o 
   7   2   4     1032.71     1005.56     19.85 o 
   8   2   4      195.65      195.71      7.12 o 
   9   2   4     1229.50     1240.73     31.97 o 
  10   2   4      501.62      512.57     15.88 o 
  11   2   4     3220.97     3209.20     65.13 o 
  12   2   4      248.44      239.99      9.10 o 
  13   2   4      325.74      327.49     14.01 o 
  14   2   4       19.29        5.34      7.57 o 
  15   2   4      487.39      479.57     16.61 o 
  16   2   4       24.67       15.85      8.38 o 
  17   2   4      595.51      601.59     19.31 o 
  18   2   4       20.20       26.19      9.47 o 
  19   2   4      207.12      194.51     14.25 o 
  20   2   4        2.05        5.11     10.12 o 
  21   2   4      196.89      209.58     14.54 o 
  22   2   4        0.02        8.24     11.07 o 
  23   2   4        4.85       -9.57     11.38 o 
  24   2   4        0.89        9.80     12.58 o 
 -27   3   4      375.05      383.54     50.58 o 
 -26   3   4      510.19      410.49     22.92 o 
 -25   3   4      719.48      680.69     22.52 o 
 -24   3   4      435.30      423.44     18.06 o 
 -23   3   4      436.08      438.40     19.78 o 
 -22   3   4      968.26      903.27     39.78 o 
 -21   3   4      566.09      530.15     18.88 o 
 -20   3   4      250.72      256.76     13.77 o 
 -19   3   4        2.64       -3.75      9.04 o 
 -18   3   4        3.71       12.06      9.04 o 
 -17   3   4       89.05       99.53     10.05 o 
 -16   3   4      537.73      530.71     29.32 o 
 -15   3   4     3044.81     2999.92     55.88 o 
 -14   3   4       94.00       96.92     12.24 o 
 -13   3   4      387.80      388.82     14.55 o 
 -12   3   4     1167.59     1131.20     25.23 o 
 -11   3   4      879.19      925.97     22.08 o 
 -10   3   4     3340.57     3434.23     62.34 o 
  -9   3   4      725.87      728.52     18.57 o 
  -8   3   4        5.36       14.48      6.56 o 
  -7   3   4        8.97       18.67      5.32 o 
  -6   3   4       30.29       37.63      5.62 o 
  -5   3   4     1098.14     1143.70     19.60 o 
  -4   3   4      288.76      301.83     12.94 o 
  -3   3   4     2289.40     2360.40     36.65 o 
  -2   3   4      438.54      409.75      9.74 o 
  -1   3   4     1190.87     1209.87     20.44 o 
   0   3   4     1837.03     1850.91     32.54 o 
   1   3   4     2180.09     2159.79     48.56 o 
   2   3   4      581.90      550.52     18.31 o 
   3   3   4       26.04        4.97      7.25 o 
   4   3   4       28.37       13.57      7.81 o 
   5   3   4       41.72       39.42      8.14 o 
   6   3   4       46.67       48.91      8.42 o 
   7   3   4     1367.33     1389.36     38.25 o 
   8   3   4        9.50       17.81      8.42 o 
   9   3   4      723.20      727.54     19.21 o 
  10   3   4      817.88      824.94     20.81 o 
  11   3   4     1155.98     1169.08     26.73 o 
  12   3   4     1116.37     1111.50     29.78 o 
  13   3   4      866.66      850.65     22.19 o 
  14   3   4        3.45        6.09      7.82 o 
  15   3   4       87.30       97.57     10.03 o 
  16   3   4        5.42        1.30      9.28 o 
  17   3   4      123.18      129.29     11.59 o 
  18   3   4        4.95       16.41      9.88 o 
  19   3   4      489.46      516.69     19.82 o 
  20   3   4       86.58      115.86     12.77 o 
  21   3   4      440.62      502.85     29.20 o 
  22   3   4      137.19      147.05     14.23 o 
  23   3   4      511.81      508.54     21.73 o 
 -24   4   4       11.56        1.18     11.65 o 
 -23   4   4       11.59       -5.72     11.17 o 
 -22   4   4        0.15        7.28     11.09 o 
 -21   4   4       36.30       36.89     11.22 o 
 -20   4   4        9.70       11.36     10.60 o 
 -19   4   4        1.14       -5.01      9.67 o 
 -18   4   4       73.03       68.38     10.75 o 
 -17   4   4       10.32        8.18      9.40 o 
 -16   4   4        2.29        5.63      9.03 o 
 -15   4   4       75.92       69.83      9.60 o 
 -14   4   4       12.65       24.71      8.69 o 
 -13   4   4       91.28      104.55     11.80 o 
 -12   4   4      252.87      241.35     11.97 o 
 -11   4   4      237.29      245.82     12.04 o 
 -10   4   4        2.46        5.46      7.62 o 
  -9   4   4        1.47        3.94      7.41 o 
  -8   4   4        4.45        0.55      8.40 o 
  -7   4   4        6.90       13.39      7.57 o 
  -6   4   4       28.71       38.11      6.09 o 
  -5   4   4        3.66       17.02      5.04 o 
  -4   4   4        4.33        4.22      5.12 o 
  -3   4   4      245.96      241.31      8.78 o 
  -2   4   4      113.58      117.25      8.06 o 
  -1   4   4        3.80       -0.21      4.16 o 
   0   4   4       43.82       43.12      7.06 o 
   1   4   4       73.04       70.83      6.80 o 
   2   4   4       91.67       85.40     10.28 o 
   3   4   4       53.43       51.76      8.42 o 
   4   4   4      179.41      187.49     11.33 o 
   5   4   4       17.36       16.04      8.64 o 
   6   4   4       10.82        4.91      8.08 o 
   7   4   4        9.11        6.32      7.18 o 
   8   4   4        6.83       10.90      7.58 o 
   9   4   4       76.03       65.87      9.68 o 
  10   4   4       29.46       21.55      8.16 o 
  11   4   4      325.69      294.73     12.87 o 
  12   4   4        4.70       11.43      8.24 o 
  13   4   4        1.47       -5.11      8.40 o 
  14   4   4       18.49       11.55      9.18 o 
  15   4   4        0.03       -8.01      9.06 o 
  16   4   4       70.31       87.35     10.68 o 
  17   4   4        0.12       -6.98      9.55 o 
  18   4   4       21.05       30.80     10.36 o 
  19   4   4       20.21       37.80     11.59 o 
  20   4   4       71.31       74.97     13.21 o 
  21   4   4       48.83       54.54     12.77 o 
 -21   5   4      170.53      189.60     26.66 o 
 -20   5   4       49.39       21.34     11.78 o 
 -19   5   4       15.35       13.23     11.35 o 
 -18   5   4        0.04       -2.68     10.89 o 
 -17   5   4       30.00       40.45     11.65 o 
 -16   5   4      212.27      233.63     14.19 o 
 -15   5   4     1138.03     1177.22     29.10 o 
 -14   5   4        7.87        6.58      9.86 o 
 -13   5   4       26.10       41.96     10.67 o 
 -12   5   4      317.68      303.98     17.56 o 
 -11   5   4      257.09      261.82     13.29 o 
 -10   5   4     1082.60      997.13     24.44 o 
  -9   5   4      242.17      241.67     12.77 o 
  -8   5   4        5.07       21.13     11.24 o 
  -7   5   4        4.18       18.92     11.05 o 
  -6   5   4        8.91       11.51     10.17 o 
  -5   5   4      349.01      371.27     30.43 o 
  -4   5   4       85.16      100.45      9.07 o 
  -3   5   4      643.60      686.72     18.83 o 
  -2   5   4      131.62      157.80      9.76 o 
  -1   5   4      408.04      472.56     18.26 o 
   0   5   4      358.83      352.88     17.68 o 
   1   5   4      582.98      579.48     20.06 o 
   2   5   4       97.28       77.58      9.25 o 
   3   5   4        1.40       10.98      8.30 o 
   4   5   4       17.67        0.47      8.08 o 
   5   5   4       24.40       30.93      7.90 o 
   6   5   4       23.86       39.28      8.24 o 
   7   5   4      489.50      533.75     35.08 o 
   8   5   4       63.28       54.82      8.89 o 
   9   5   4      172.71      188.21     11.17 o 
  10   5   4      288.72      269.94     12.79 o 
  11   5   4      454.61      465.79     16.99 o 
  12   5   4      246.03      213.17     11.99 o 
  13   5   4      251.36      248.57     13.12 o 
  14   5   4        1.44        5.66      9.16 o 
  15   5   4       14.16        3.03     21.80 o 
  16   5   4       10.27        7.89     13.58 o 
  17   5   4       43.06       11.77     13.63 o 
 -16   6   4       47.26       58.44     12.78 o 
 -15   6   4      139.63      124.94     15.10 o 
 -14   6   4       29.07       27.51     11.50 o 
 -13   6   4        0.13        6.96     10.47 o 
 -12   6   4       17.10       32.06     28.79 o 
 -11   6   4        6.29        1.98     16.86 o 
 -10   6   4      109.02      129.93     16.16 o 
  -9   6   4      151.95      159.75     16.38 o 
  -8   6   4       76.56       91.89     14.40 o 
  -7   6   4      229.88      251.25     23.44 o 
  -6   6   4      155.35      158.66     15.40 o 
  -5   6   4       68.91       84.62     13.66 o 
  -4   6   4       47.78       45.37     15.22 o 
  -3   6   4      134.94      120.08     20.56 o 
  -2   6   4      142.79      160.39     20.56 o 
  -1   6   4        0.90        8.22     15.63 o 
   0   6   4       31.90       35.37     18.09 o 
   1   6   4      274.94      296.92     24.67 o 
   2   6   4      100.32      129.13     23.85 o 
   3   6   4        8.94       25.85     11.84 o 
   4   6   4      339.14      359.17     22.21 o 
   5   6   4       76.96       99.64     13.82 o 
   6   6   4       29.53       44.24     13.04 o 
   7   6   4      201.32      186.80     18.92 o 
   8   6   4       41.46       36.63     13.22 o 
   9   6   4       20.69       34.58     16.04 o 
  10   6   4        9.68       11.51     13.04 o 
  11   6   4       19.53       43.13     13.99 o 
  12   6   4       29.36       53.12     15.01 o 
  -6   7   4        3.65      -20.56     18.09 o 
  -5   7   4        0.67      -29.61     19.74 o 
  -4   7   4       11.81      -12.34     18.09 o 
  -3   7   4       21.33       10.12     15.09 o 
  -2   7   4       11.55       -5.51     26.73 o 
  -1   7   4       23.54       11.47     14.40 o 
   0   7   4       13.54       16.25     25.50 o 
   1   7   4        3.19      -18.65     14.17 o 
   2   7   4        5.11       11.47     16.04 o 
 -26   1   5      747.21      793.71     57.57 o 
 -25   1   5      537.30      486.09     44.41 o 
 -24   1   5      606.59      593.84     46.88 o 
 -23   1   5      460.40      479.56     24.63 o 
 -22   1   5      283.50      278.14     14.50 o 
 -21   1   5       14.45        7.37      9.35 o 
 -20   1   5        7.23        5.16      9.45 o 
 -19   1   5      207.31      230.55     18.28 o 
 -18   1   5      272.37      265.49     13.03 o 
 -17   1   5      461.67      488.78     16.63 o 
 -16   1   5     1183.37     1148.73     26.00 o 
 -15   1   5     3707.90     3664.75     66.42 o 
 -14   1   5      393.67      408.27     11.93 o 
 -13   1   5       73.13       74.54      7.12 o 
 -12   1   5     1839.71     1899.40     31.05 o 
 -11   1   5      994.36      976.44     20.56 o 
 -10   1   5     1787.90     1881.05     33.36 o 
  -9   1   5       21.66       34.25      6.14 o 
  -8   1   5      176.61      174.77      9.00 o 
  -7   1   5      487.59      491.13     11.87 o 
  -6   1   5      236.89      230.52     14.07 o 
  -5   1   5     1700.59     1692.49     27.11 o 
  -4   1   5     1089.42     1099.27     19.28 o 
  -3   1   5     2105.82     2102.85     32.50 o 
  -2   1   5      533.64      523.95     14.48 o 
  -1   1   5     1453.45     1453.54     27.92 o 
   0   1   5      127.10      152.52      8.46 o 
   1   1   5      526.09      499.54     18.58 o 
   2   1   5        1.06        2.06      8.14 o 
   3   1   5       56.95       34.29     17.68 o 
   4   1   5       60.53       54.08      9.31 o 
   5   1   5      214.90      199.74     17.27 o 
   6   1   5      143.66      135.10     28.79 o 
   7   1   5     2321.78     2186.68     51.18 o 
   8   1   5      571.81      564.86     41.54 o 
   9   1   5      664.90      663.65     22.97 o 
  10   1   5     1928.41     1913.55     46.53 o 
  11   1   5     1390.95     1355.13     36.06 o 
  12   1   5      465.20      473.78     16.86 o 
  13   1   5      213.39      224.82     10.03 o 
  14   1   5      423.92      380.34     15.93 o 
  15   1   5       27.98       27.54      9.33 o 
  16   1   5      137.02      138.13     11.55 o 
  17   1   5      165.89      184.74     12.97 o 
  18   1   5       98.26      108.23     11.87 o 
  19   1   5      532.00      568.40     23.08 o 
  20   1   5       31.17       34.27     11.71 o 
  21   1   5      400.08      422.37     19.46 o 
 -25   2   5       29.54        8.52     11.85 o 
 -24   2   5       97.78       63.45     12.16 o 
 -23   2   5      240.32      263.38     15.55 o 
 -22   2   5      130.61      141.98     12.60 o 
 -21   2   5      443.37      464.10     18.27 o 
 -20   2   5      422.44      427.79     17.69 o 
 -19   2   5      495.79      482.78     22.87 o 
 -18   2   5      412.47      442.05     23.55 o 
 -17   2   5      233.30      238.47     12.56 o 
 -16   2   5      125.47      132.05     10.42 o 
 -15   2   5        6.86       11.82      8.42 o 
 -14   2   5        8.17        0.22      8.29 o 
 -13   2   5       89.35       86.82      9.04 o 
 -12   2   5      215.39      197.72      8.83 o 
 -11   2   5      573.14      611.50     15.55 o 
 -10   2   5      451.85      453.48     12.30 o 
  -9   2   5      715.25      695.89     16.03 o 
  -8   2   5      403.64      426.24     10.55 o 
  -7   2   5     1169.75     1165.27     22.99 o 
  -6   2   5      245.27      229.76      9.66 o 
  -5   2   5       84.38       91.78      6.65 o 
  -4   2   5      126.36      112.65      6.78 o 
  -3   2   5        9.46        3.17      5.34 o 
  -2   2   5        4.50        1.64      5.79 o 
  -1   2   5      292.53      292.31     14.23 o 
   0   2   5      176.78      178.63     13.73 o 
   1   2   5      664.00      662.84     21.22 o 
   2   2   5      238.18      231.30     28.79 o 
   3   2   5      579.24      591.87     20.36 o 
   4   2   5      539.88      565.27     20.01 o 
   5   2   5      542.21      578.96     30.43 o 
   6   2   5       30.00       38.29      9.89 o 
   7   2   5      244.10      283.66     15.40 o 
   8   2   5       31.00       32.57     13.16 o 
   9   2   5       14.50       28.83     15.63 o 
  10   2   5       47.64       36.75     10.75 o 
  11   2   5      656.37      690.02     20.64 o 
  12   2   5      140.43      134.81     11.07 o 
  13   2   5      128.57      134.12     13.78 o 
  14   2   5       39.81       43.69      9.90 o 
  15   2   5      445.43      460.49     23.24 o 
  16   2   5       66.98       70.63     12.77 o 
  17   2   5      156.14      183.78     13.57 o 
  18   2   5       19.15       25.73     10.71 o 
  19   2   5      125.90      153.79     17.06 o 
  20   2   5        0.71       13.19     11.83 o 
 -23   3   5       49.59       52.10     13.06 o 
 -22   3   5        0.89       -4.84     14.56 o 
 -21   3   5        0.04       -1.97     11.01 o 
 -20   3   5        4.94       -1.71     10.17 o 
 -19   3   5       72.86       79.44     11.19 o 
 -18   3   5        3.74       -1.84      9.89 o 
 -17   3   5       33.91       36.10     10.01 o 
 -16   3   5      116.61      114.67     11.07 o 
 -15   3   5      449.10      427.72     19.19 o 
 -14   3   5      336.05      341.47     14.64 o 
 -13   3   5       25.62       33.40      9.13 o 
 -12   3   5      211.02      202.11     16.62 o 
 -11   3   5      103.52      110.78      9.83 o 
 -10   3   5      226.75      212.43     10.57 o 
  -9   3   5        5.91        7.21      6.07 o 
  -8   3   5        3.39        0.61      5.69 o 
  -7   3   5      156.42      159.88      7.12 o 
  -6   3   5        0.70       -2.78      5.24 o 
  -5   3   5       89.39       92.92      6.75 o 
  -4   3   5      159.10      143.64      8.34 o 
  -3   3   5      287.37      282.39     10.53 o 
  -2   3   5       86.71       68.78      6.88 o 
  -1   3   5      140.87      133.71      7.58 o 
   0   3   5      180.39      159.78     17.27 o 
   1   3   5       23.52        6.58      9.31 o 
   2   3   5        2.10       -5.04      9.00 o 
   3   3   5       14.55       10.66      8.42 o 
   4   3   5        4.36       -3.29      8.72 o 
   5   3   5       16.70        9.64      9.25 o 
   6   3   5        4.47      -13.27      9.46 o 
   7   3   5      269.27      280.09     15.09 o 
   8   3   5      356.95      381.97     17.45 o 
   9   3   5       52.37       59.04     10.42 o 
  10   3   5      278.65      251.58     13.07 o 
  11   3   5      238.44      230.53     12.66 o 
  12   3   5       15.18        9.15      8.80 o 
  13   3   5       29.57       28.71      9.65 o 
  14   3   5       64.01       74.33     10.67 o 
  15   3   5       21.22       11.57     10.56 o 
  16   3   5       27.49       14.34     10.63 o 
  17   3   5        3.91       -8.67     10.86 o 
  18   3   5       28.47       24.72     11.69 o 
  19   3   5       69.20       60.04     12.64 o 
 -21   4   5      414.50      480.37     20.63 o 
 -20   4   5      354.03      380.63     18.15 o 
 -19   4   5      347.80      347.02     17.24 o 
 -18   4   5      306.00      320.28     16.45 o 
 -17   4   5      186.74      193.00     13.54 o 
 -16   4   5       98.95       85.11     11.76 o 
 -15   4   5        0.41        3.35     10.68 o 
 -14   4   5        1.39       18.85     10.87 o 
 -13   4   5       37.95       50.43     10.50 o 
 -12   4   5      115.35      125.96     11.27 o 
 -11   4   5      617.10      700.29     21.05 o 
 -10   4   5      402.32      400.22     12.34 o 
  -9   4   5      553.82      550.56     13.67 o 
  -8   4   5      251.09      255.64      9.97 o 
  -7   4   5      926.29      927.94     18.44 o 
  -6   4   5      185.45      186.47     12.23 o 
  -5   4   5       50.49       59.88     11.79 o 
  -4   4   5       69.46       47.33     15.63 o 
  -3   4   5        7.50        9.28      9.25 o 
  -2   4   5        1.95        7.57      8.42 o 
  -1   4   5      242.81      255.52     13.92 o 
   0   4   5      111.66      139.06     11.59 o 
   1   4   5      657.18      717.35     22.68 o 
   2   4   5      174.99      176.91     12.76 o 
   3   4   5      411.95      449.86     27.14 o 
   4   4   5      376.41      364.23     39.89 o 
   5   4   5      464.67      490.76     19.48 o 
   6   4   5       15.12       -2.67      9.58 o 
   7   4   5      186.15      157.10     13.34 o 
   8   4   5       20.29       12.67      9.18 o 
   9   4   5       34.97       26.50      9.64 o 
  10   4   5       36.69       54.25     10.10 o 
  11   4   5      808.05      808.44     22.43 o 
  12   4   5      136.96      135.96     11.95 o 
  13   4   5       79.08       82.38     13.02 o 
  14   4   5       14.42       19.98     10.74 o 
  15   4   5      354.91      375.34     17.14 o 
  16   4   5       38.80       38.29     11.59 o 
 -17   5   5       29.78       46.24     12.27 o 
 -16   5   5       38.50       55.30     12.27 o 
 -15   5   5       76.16       99.62     12.95 o 
 -14   5   5       93.92      106.29     13.05 o 
 -13   5   5       88.65      105.54     12.12 o 
 -12   5   5       42.43       74.41     11.41 o 
 -11   5   5       20.87       20.61     10.19 o 
 -10   5   5       48.30       56.81     13.44 o 
  -9   5   5        0.07        3.31     12.49 o 
  -8   5   5       48.53       37.34     13.08 o 
  -7   5   5        9.81        5.90     11.91 o 
  -6   5   5       87.84      101.51     13.66 o 
  -5   5   5      152.26      161.00     11.67 o 
  -4   5   5        2.99       15.71      8.95 o 
  -3   5   5        8.77       14.89     11.00 o 
  -2   5   5        1.55       12.34     15.63 o 
  -1   5   5       44.72       69.91     17.27 o 
   0   5   5      617.74      607.82     32.08 o 
   1   5   5       40.06       58.26     10.87 o 
   2   5   5        1.27       11.28     12.34 o 
   3   5   5        1.14        2.83     18.92 o 
   4   5   5       76.56       74.39     11.59 o 
   5   5   5       16.92        9.65     11.51 o 
   6   5   5       15.85       25.25      9.69 o 
   7   5   5       33.46       31.60     10.10 o 
   8   5   5       80.53      102.21     11.22 o 
   9   5   5       30.07       41.46     12.52 o 
  10   5   5       23.64       23.48     10.19 o 
  11   5   5        3.67        6.26     10.18 o 
  12   5   5       63.98       74.66     15.34 o 
  -9   6   5       41.80       58.38     23.44 o 
  -8   6   5       11.42       29.61     20.56 o 
  -7   6   5       98.01       75.67     20.56 o 
  -6   6   5       15.43       -5.76     18.09 o 
  -5   6   5        1.04        8.22     19.74 o 
  -4   6   5        0.93        6.58     18.09 o 
  -3   6   5        0.05       -9.87     18.92 o 
  -2   6   5        0.21        9.05     18.92 o 
  -1   6   5       22.92       23.85     18.92 o 
   0   6   5        3.95       21.38     18.09 o 
   3   6   5       48.44       59.22     23.03 o 
   4   6   5       12.48      -13.16     21.38 o 
 -22   0   6      258.92      279.65     25.50 o 
 -21   0   6      725.04      717.21     34.54 o 
 -20   0   6      584.76      596.31     31.25 o 
 -19   0   6      434.65      461.42     27.96 o 
 -18   0   6        6.89      -18.09     14.80 o 
 -17   0   6      241.54      197.40     19.74 o 
 -16   0   6       56.48       69.91     17.27 o 
 -15   0   6      774.59      732.84     32.08 o 
 -14   0   6      140.04      136.53     17.27 o 
 -13   0   6      642.65      649.77     29.61 o 
 -12   0   6      461.64      455.66     24.67 o 
 -11   0   6      223.97      261.55     20.56 o 
 -10   0   6      249.43      250.04     18.92 o 
  -9   0   6      823.48      847.17     33.72 o 
  -8   0   6      427.11      449.90     24.67 o 
  -7   0   6      738.79      722.30     22.25 o 
  -6   0   6       23.16       27.78     10.17 o 
  -5   0   6        1.24       -2.15      9.46 o 
  -4   0   6        4.78       -5.81      9.00 o 
  -3   0   6       58.99       71.41     10.42 o 
  -2   0   6      246.68      213.85     20.56 o 
  -1   0   6     1714.15     1655.68     59.22 o 
   0   0   6      332.58      300.21     23.03 o 
   1   0   6     1079.19     1023.18     41.95 o 
   2   0   6      225.54      179.30     20.56 o 
   3   0   6      555.12      520.64     28.79 o 
   4   0   6       30.00       22.21     14.80 o 
   5   0   6      449.11      422.76     28.79 o 
   6   0   6        3.78       -4.11     14.80 o 
   7   0   6       55.17       43.59     15.63 o 
   8   0   6        7.24        0.00     14.80 o 
   9   0   6        7.57        1.64     14.80 o 
  10   0   6      260.92      247.57     23.03 o 
  11   0   6      241.69      241.81     23.03 o 
  12   0   6       90.67       81.73     13.58 o 
  13   0   6      248.18      250.46     16.87 o 
  14   0   6      101.57       77.31     20.56 o 
  15   0   6      605.37      604.53     36.19 o 
  16   0   6        1.16       25.50     19.74 o 
 -22   1   6       25.67       29.70     11.35 o 
 -21   1   6       17.60        1.13     12.49 o 
 -20   1   6       21.35        0.04     12.17 o 
 -19   1   6       17.41       24.91     12.17 o 
 -18   1   6      112.80       93.40     13.34 o 
 -17   1   6       95.06       84.28     12.49 o 
 -16   1   6      109.87      113.37     12.49 o 
 -15   1   6      158.40      182.56     13.08 o 
 -14   1   6       13.21        7.89     10.75 o 
 -13   1   6       23.11       39.33     12.34 o 
 -12   1   6      146.57      149.02     12.41 o 
 -11   1   6       47.78       39.09     10.42 o 
 -10   1   6        4.46        9.65      9.58 o 
  -9   1   6       38.26       18.53      9.84 o 
  -8   1   6       66.54       57.67      8.38 o 
  -7   1   6       64.18       66.83      7.45 o 
  -6   1   6      110.68       98.55      7.76 o 
  -5   1   6      193.64      192.55      8.98 o 
  -4   1   6       38.01       50.76      7.15 o 
  -3   1   6       71.33       66.42      7.24 o 
  -2   1   6       18.91       29.65      7.75 o 
  -1   1   6       80.34       73.65     11.05 o 
   0   1   6       60.15       46.62     10.47 o 
   1   1   6        0.26        2.42     15.22 o 
   2   1   6       30.37       23.76     10.17 o 
   3   1   6        5.61        8.22      9.89 o 
   4   1   6       80.56       80.36     17.27 o 
   5   1   6       43.60       34.13     11.05 o 
   6   1   6       19.75       15.37     11.33 o 
   7   1   6      136.37      134.43     13.57 o 
   8   1   6       13.14        9.87     10.47 o 
   9   1   6       67.14       66.00     11.91 o 
  10   1   6      173.62      159.57     14.75 o 
  11   1   6       46.50       54.58     14.80 o 
  12   1   6        0.36       -4.38      9.65 o 
  13   1   6        4.79       -0.23      9.65 o 
  14   1   6       61.62       42.09     12.25 o 
  15   1   6        5.23       -8.69     10.71 o 
  16   1   6       15.34       24.09     11.94 o 
 -20   2   6      218.49      223.28     14.94 o 
 -19   2   6      129.21      143.98     10.54 o 
 -18   2   6        1.90       -2.05      8.18 o 
 -17   2   6      112.30       89.06      9.37 o 
 -16   2   6       27.98       43.88      8.80 o 
 -15   2   6      436.04      412.48     14.12 o 
 -14   2   6       65.04       72.33     18.21 o 
 -13   2   6      211.89      248.12     15.19 o 
 -12   2   6      124.71      132.72     10.08 o 
 -11   2   6       76.03       95.30     10.25 o 
 -10   2   6       47.30       62.24      8.52 o 
  -9   2   6      260.14      275.41     16.64 o 
  -8   2   6      156.97      168.91     11.31 o 
  -7   2   6      259.56      256.78     11.53 o 
  -6   2   6        5.52       -1.55      7.48 o 
  -5   2   6        0.15        2.17      6.52 o 
  -4   2   6        6.20        0.26      7.62 o 
  -3   2   6       84.89       74.47      8.83 o 
  -2   2   6       81.65       89.76      8.59 o 
  -1   2   6      838.14      826.77     30.02 o 
   0   2   6      113.73       96.20     12.34 o 
   1   2   6      469.05      408.56     18.89 o 
   2   2   6       53.96       62.78     11.63 o 
   3   2   6      177.36      155.52     13.96 o 
   4   2   6        1.57       -6.14     10.75 o 
   5   2   6      207.86      198.33     14.50 o 
   6   2   6        2.36        0.41     11.05 o 
   7   2   6       62.80       44.76     11.83 o 
   8   2   6        4.60        5.47     11.59 o 
   9   2   6        1.99       -3.16     11.24 o 
  10   2   6       78.79       73.51     12.76 o 
  11   2   6       87.65       71.72     15.16 o 
  12   2   6       24.02       18.35     10.90 o 
  13   2   6       85.49       69.56     11.53 o 
  14   2   6       37.48       45.73     11.38 o 
  15   2   6      247.37      253.24     15.48 o 
 -18   3   6      378.39      327.75     19.67 o 
 -17   3   6      306.34      341.50     13.40 o 
 -16   3   6      364.20      385.06     13.94 o 
 -15   3   6      529.39      518.31     15.71 o 
 -14   3   6      100.94      103.55      9.69 o 
 -13   3   6       51.80       68.30      8.91 o 
 -12   3   6      545.92      528.49     23.62 o 
 -11   3   6      186.11      188.36     11.04 o 
 -10   3   6       18.48       21.45     15.30 o 
  -9   3   6      133.26      145.13     10.16 o 
  -8   3   6      226.82      245.81     13.35 o 
  -7   3   6      242.53      271.07     10.28 o 
  -6   3   6      339.34      369.93     16.97 o 
  -5   3   6      613.71      627.09     20.35 o 
  -4   3   6      133.35      159.01      9.93 o 
  -3   3   6      226.56      269.48     23.85 o 
  -2   3   6       56.32       50.48     17.27 o 
  -1   3   6      242.01      238.26     15.40 o 
   0   3   6      138.33      118.02     20.56 o 
   1   3   6        1.20        3.25     10.75 o 
   2   3   6       95.34       91.33     12.79 o 
   3   3   6       17.03       13.41     11.59 o 
   4   3   6      261.51      289.59     16.51 o 
   5   3   6      142.51      158.68     14.24 o 
   6   3   6       57.48       65.02     22.21 o 
   7   3   6      422.44      436.04     21.17 o 
   8   3   6       80.60       63.88     13.00 o 
   9   3   6      232.11      256.50     17.33 o 
  10   3   6      668.19      641.46     22.11 o 
  11   3   6      179.56      160.77     12.90 o 
  12   3   6        0.17       -4.11     10.28 o 
 -14   4   6        3.37       11.47     11.37 o 
 -13   4   6        3.91       10.13     11.46 o 
 -12   4   6       20.00       34.70     10.98 o 
 -11   4   6        0.96       -1.47     10.81 o 
 -10   4   6       43.82       45.67     11.16 o 
  -9   4   6        8.95       18.12     10.26 o 
  -8   4   6        0.53       -0.84     12.49 o 
  -7   4   6        1.44       -7.40     16.45 o 
  -6   4   6        2.17       -2.88     11.63 o 
  -5   4   6        0.05        5.76     16.45 o 
  -4   4   6        3.37        0.00     15.63 o 
  -3   4   6       81.47       92.12     18.92 o 
  -2   4   6        0.77        1.64     17.27 o 
  -1   4   6       53.14       23.66     11.33 o 
   0   4   6        1.11        1.52     11.00 o 
   1   4   6        5.54        3.03     11.00 o 
   2   4   6       13.37       22.80     11.33 o 
   3   4   6        1.40       25.54     11.46 o 
   4   4   6       74.16       78.48     13.34 o 
   5   4   6       10.18        1.62     11.59 o 
   6   4   6        0.04        4.49     11.66 o 
   7   4   6       58.42       53.97     13.58 o 
   8   4   6        1.27        0.90     10.50 o 
  -4   5   6       60.25       67.22     13.96 o 
  -3   5   6       70.02       87.70     14.24 o 
  -2   5   6       15.64       18.09     18.92 o 
 -14   1   7       29.13       31.67     12.79 o 
 -13   1   7       34.25       47.81     23.03 o 
 -12   1   7      103.32      100.73     13.66 o 
 -11   1   7        0.41        8.35     11.93 o 
 -10   1   7      153.84      128.97     13.66 o 
  -9   1   7      236.72      238.67     15.67 o 
  -8   1   7      136.98      151.68     13.92 o 
  -7   1   7      131.05      161.06     11.80 o 
  -6   1   7      398.63      407.34     13.84 o 
  -5   1   7      304.61      319.49     29.75 o 
  -4   1   7       66.25       61.58     11.41 o 
  -3   1   7      129.43      121.56     14.50 o 
  -2   1   7       39.22       34.32     12.49 o 
  -1   1   7       93.83       86.93     14.17 o 
   0   1   7       21.66       28.38     12.79 o 
   1   1   7       52.83       64.30     13.66 o 
   2   1   7      261.97      261.85     17.45 o 
   3   1   7       91.76       83.22     14.24 o 
   4   1   7      154.37      161.42     15.22 o 
   5   1   7      120.62      113.89     14.82 o 
   6   1   7       50.99       52.23     13.96 o 
   7   1   7      119.56      129.15     15.70 o 
 -11   2   7        9.60       13.32     12.17 o 
 -10   2   7       67.82       63.10     13.08 o 
  -9   2   7      152.44      175.10     21.80 o 
  -8   2   7       37.06       37.75     20.97 o 
  -7   2   7       21.74       23.16      9.66 o 
  -6   2   7        4.75        3.23     10.87 o 
  -5   2   7        8.70        3.78      9.20 o 
  -4   2   7       22.43       35.57      9.65 o 
  -3   2   7       17.40       36.43     13.08 o 
  -2   2   7      119.57      145.11     21.80 o 
  -1   2   7      254.62      306.97     48.12 o 
   0   2   7       74.21       72.16     13.38 o 
   1   2   7       63.49       97.51     14.54 o 
   2   2   7       25.34       13.73     15.22 o 
   3   2   7       62.58       41.64     13.08 o 
   4   2   7        1.46      -17.87     11.91 o 
                                                 
